# Supplementary material for: Proton transfer regulated photocured robust room-temperature phosphorescence from naphthalimide
Source: Nat Commun. 2026 Mar 21;17:4287. doi: 10.1038/s41467-026-70999-8 (PMC13168491; doi:10.1038/s41467-026-70999-8)
Supplement: Supplementary file 3 — Supplementary Data 1 [file 41467_2026_70999_MOESM3_ESM.xlsx]

## Sheet: NDIAM
NDIAM
N	0.744674	-0.090976	-0.589808
C	-1.8943	2.44845	0.055596
C	-3.27593	2.51293	0.328694
C	-4.02153	1.35729	0.436173
C	-3.41605	0.084519	0.275497
C	-2.01758	0.025279	-0.00211
C	-1.27217	1.22485	-0.109947
C	-4.13815	-1.13213	0.379652
C	-3.50342	-2.34634	0.219216
C	-2.12075	-2.39903	-0.051318
C	-1.38684	-1.23262	-0.163049
C	0.180391	1.17865	-0.399312
C	0.065969	-1.30889	-0.446119
O	0.869709	2.18727	-0.478646
O	0.662508	-2.37192	-0.557642
C	2.18411	-0.150303	-0.880798
H	-1.29497	3.34778	-0.030794
H	-1.6072	-3.34553	-0.177449
H	2.43504	0.766658	-1.41003
H	2.36076	-1.00958	-1.52527
H	-4.06733	-3.26957	0.301785
H	-5.20316	-1.09217	0.589649
H	-5.08592	1.40743	0.647127
H	-3.75123	3.48007	0.454822
C	3.00853	-0.290149	0.40291
H	2.661	0.451025	1.14617
H	2.81868	-1.28394	0.817633
C	5.25501	-0.855394	1.09875
H	6.30825	-0.786628	0.808343
H	5.16012	-0.442234	2.12171
H	4.98016	-1.91364	1.13134
C	4.83991	1.23375	-0.003532
H	4.21824	1.75239	-0.736873
H	4.75966	1.78591	0.952335
H	5.87909	1.28688	-0.342646
N	4.43359	-0.160866	0.118474

## Sheet: PAA
P-AA
C	4.55729	-1.59037	-0.109298
H	3.60523	-2.06035	0.109817
H	5.40266	-2.24173	-0.298192
C	4.70309	-0.249594	-0.103993
C	6.06162	0.360804	-0.294783
O	7.01655	-0.545626	-0.61056
O	6.2995	1.5442	-0.177316
H	7.84507	-0.039318	-0.701467
C	3.63991	0.723523	0.141288
H	3.96565	1.6885	0.518917
C	2.30953	0.570573	-0.077109
C	1.45216	1.77278	0.230499
O	0.27449	1.71279	-0.411751
O	1.79821	2.7025	0.929907
H	-0.279488	2.49324	-0.177403
C	1.71393	-0.611563	-0.713319
H	2.21482	-0.96954	-1.61027
C	0.604671	-1.28082	-0.300768
C	0.108165	-2.42912	-1.1123
O	0.693823	-2.51549	-2.33393
O	-0.716971	-3.24152	-0.743307
H	0.319046	-3.31502	-2.74771
C	-0.014212	-1.00975	1.00285
H	0.68187	-0.671343	1.76611
C	-1.30113	-1.14384	1.39458
C	-1.67089	-0.944077	2.82625
O	-0.626128	-0.615664	3.62733
O	-2.80177	-1.06927	3.25176
H	-1.00255	-0.506947	4.52014
C	-2.45957	-1.49087	0.531693
H	-2.77984	-2.52599	0.542547
C	-3.15848	-0.599278	-0.215924
C	-4.31176	-1.09139	-1.03051
O	-4.56086	-2.41362	-0.860312
O	-4.98182	-0.414267	-1.78517
H	-5.32226	-2.611	-1.43636
C	-2.82339	0.824806	-0.198819
H	-1.99206	1.06475	0.453383
C	-3.41899	1.84023	-0.856754
H	-4.26075	1.68522	-1.51761
C	-3.01109	3.24329	-0.707127
O	-1.86749	3.44145	0.052507
O	-3.59335	4.193	-1.18374
H	-1.75594	4.40962	0.09597

## Sheet: PHEA
P-HEA
C	-7.86373	1.07245	-1.66291
H	-8.00181	0.456245	-2.55589
H	-8.73488	0.940761	-1.015
C	-6.56642	0.677476	-0.934119
C	-6.66864	-0.776417	-0.520587
O	-6.92462	-0.909076	0.784039
C	-6.97359	-2.25265	1.33438
H	-7.61569	-2.88121	0.710125
H	-7.4372	-2.11114	2.31196
O	-6.55039	-1.71424	-1.29547
C	-5.58613	-2.86372	1.48791
H	-5.64481	-3.63825	2.26365
H	-4.90886	-2.07523	1.84118
O	-5.08008	-3.47905	0.310649
H	-5.54684	-3.08525	-0.445555
C	-5.34597	0.934233	-1.84042
H	-5.3684	1.99798	-2.09786
C	-3.93285	0.604782	-1.26944
C	-3.88909	1.01682	0.18993
O	-3.62259	2.32381	0.333331
O	-4.13619	0.278599	1.12567
C	-3.5956	2.81584	1.69757
H	-2.96623	2.15271	2.29482
H	-4.61424	2.79054	2.10086
C	-3.02452	4.2211	1.67533
H	-3.11583	4.62776	2.69107
H	-3.64393	4.85225	1.01793
O	-1.67025	4.23954	1.30785
H	-1.63089	4.23357	0.315143
C	-3.52246	-0.86067	-1.50129
H	-3.73014	-1.07909	-2.55255
C	-2.04083	-1.25039	-1.22142
C	-1.11756	-0.180613	-1.76278
O	-0.904728	-0.342483	-3.06907
O	-0.673852	0.763098	-1.11443
C	-0.0244274	0.583556	-3.76662
H	-0.412225	1.6022	-3.69959
H	-0.0931374	0.249236	-4.80226
C	1.42369	0.535537	-3.28343
H	2.0746	0.771783	-4.12766
H	1.66033	-0.482178	-2.94736
O	1.72093	1.4926	-2.27578
H	0.973902	1.44941	-1.65207
C	-1.82529	-1.64267	0.258236
H	-2.49312	-2.49508	0.418268
C	-0.40529	-2.01221	0.769843
C	0.472574	-2.67262	-0.2737
O	1.1802	-3.68012	0.252618
O	0.551031	-2.33652	-1.44732
C	2.00591	-4.52265	-0.609273
H	1.35504	-4.99418	-1.35174
H	2.37257	-5.27691	0.0879122
C	3.17745	-3.83522	-1.3082
H	3.93502	-4.60605	-1.4902
H	3.62327	-3.09672	-0.629769
O	2.85152	-3.289	-2.57255
H	2.01671	-2.80569	-2.44399
C	0.254284	-0.773793	1.45474
H	-0.220263	-0.699152	2.43628
C	1.78854	-0.738065	1.63161
C	2.36563	-1.98842	2.27362
O	1.5692	-2.47006	3.23568
O	3.43836	-2.48504	1.96455
C	1.87026	-3.77355	3.80748
H	1.94304	-4.50052	2.9934
H	0.981526	-3.98303	4.40547
C	3.12989	-3.82567	4.67233
H	2.97944	-4.60501	5.42853
H	3.21579	-2.867	5.21253
O	4.30063	-4.16798	3.97187
H	4.31905	-3.59458	3.18622
C	2.51571	-0.397579	0.323117
H	1.88425	0.272654	-0.254739
C	3.90394	0.247781	0.472096
C	4.58845	0.354575	-0.88298
O	4.39805	-0.738038	-1.6307
O	5.27685	1.30084	-1.23092
C	4.8773	-0.747724	-3.00505
H	4.56402	0.178877	-3.49159
H	4.34785	-1.60304	-3.42599
C	6.38341	-0.936547	-3.12455
H	6.58603	-1.33065	-4.12827
H	6.69078	-1.71383	-2.40545
O	7.14538	0.245813	-2.98155
H	6.69081	0.787234	-2.31104
C	3.91625	1.60699	1.18631
H	4.92872	2.01337	1.16198
C	2.96903	2.64701	0.575187
H	3.16717	2.73322	-0.498213
C	3.17996	4.0101	1.19649
O	2.0077	4.65588	1.35623
O	4.25711	4.46682	1.52246
C	2.05183	5.97198	1.955
H	2.95969	6.48634	1.63258
H	2.08384	5.84738	3.04284
C	0.801219	6.71501	1.52958
H	0.672828	7.57584	2.19838
H	-0.0649383	6.05011	1.65738
O	0.867055	7.21801	0.201626
H	1.48596	6.67508	-0.318869
H	-7.8211	2.12179	-1.96825
H	-6.47956	1.26983	-0.019296
H	-5.47675	0.373236	-2.77104
H	-3.23807	1.25405	-1.80579
H	-4.14039	-1.53322	-0.91107
H	-1.84811	-2.13161	-1.83456
H	-2.19759	-0.853559	0.90981
H	-0.526055	-2.7649	1.55166
H	-0.0244734	0.118451	0.89508
H	1.97394	0.0630153	2.36056
H	2.6284	-1.29324	-0.278874
H	4.5308	-0.449088	1.04448
H	3.66475	1.46032	2.24278
H	1.91731	2.37268	0.687483

## Sheet: PMA
P-MA
C	-5.43646	-0.568719	1.84806
H	-4.4477	-0.525453	2.30859
H	-6.0142	0.275557	2.23579
C	-5.34502	-0.460659	0.310937
C	-6.75268	-0.52517	-0.251887
O	-7.22725	-1.7933	-0.227063
C	-8.58282	-1.94595	-0.673467
H	-8.68697	-1.61436	-1.70942
H	-8.80459	-3.00933	-0.587322
H	-9.2622	-1.36025	-0.0492354
O	-7.40987	0.415442	-0.647259
H	-5.91974	-1.50312	2.14401
H	-4.81001	-1.3375	-0.0727761
C	-4.66603	0.843982	-0.129962
H	-5.1235	1.64598	0.448961
C	-3.14631	0.844237	0.0930894
H	-4.88327	1.0481	-1.18229
H	-2.92603	0.440794	1.08368
C	-2.54808	2.23685	0.11213
O	-3.16109	3.09388	-0.728368
O	-1.5802	2.55785	0.77797
C	-2.60056	4.42207	-0.767683
H	-1.5415	4.37785	-1.02894
H	-3.16826	4.95289	-1.53042
H	-2.70964	4.9115	0.202936
C	-2.40544	0.00257763	-0.974638
H	-2.63396	0.42226	-1.96155
C	-0.879583	-0.0533204	-0.782513
H	-2.80871	-1.01388	-0.9629
H	-0.48716	0.963751	-0.785775
C	-0.18247	-0.748413	-1.93417
O	-0.723941	-1.95969	-2.19573
O	0.781098	-0.311327	-2.52922
C	-0.0689892	-2.71178	-3.23132
H	0.976459	-2.89166	-2.97027
H	-0.615637	-3.65132	-3.30349
H	-0.105765	-2.17045	-4.17935
C	-0.4968	-0.740125	0.544512
H	-0.945394	-1.73708	0.563959
C	1.01867	-0.851587	0.783449
H	-0.935815	-0.173292	1.36743
H	1.47082	-1.43753	-0.0272339
C	1.35586	-1.64442	2.03831
O	0.261176	-2.06232	2.71255
O	2.48305	-1.91611	2.40325
C	0.518735	-2.87853	3.86533
H	1.05075	-2.30902	4.63123
H	-0.460506	-3.18458	4.23132
H	1.12255	-3.74662	3.59314
C	1.67695	0.54851	0.76989
H	1.15758	1.18322	1.49226
C	3.19507	0.600419	1.01947
H	1.49635	0.978458	-0.215995
H	3.43168	0.20295	2.00698
C	3.66029	2.04372	1.04451
O	3.29049	2.71137	-0.0680303
O	4.30816	2.5576	1.93735
C	3.66325	4.09702	-0.119262
H	4.73586	4.21456	0.0489465
H	3.38825	4.43835	-1.11662
H	3.11677	4.66068	0.64079
C	3.97479	-0.207884	-0.0344039
H	3.66779	0.101429	-1.03882
C	5.48923	-0.082286	0.115037
H	3.70624	-1.26006	0.0746105
H	5.84373	0.936765	-0.0720653
C	6.23336	-1.02224	-0.806665
H	5.79567	-0.317201	1.14274
O	7.54918	-0.70965	-0.8573
O	5.74627	-1.94856	-1.41825
C	8.34712	-1.57339	-1.68119
H	7.99751	-1.5489	-2.71618
H	9.36498	-1.19074	-1.61123
H	8.29846	-2.60364	-1.32005

## Sheet: P-St
P-St
C	-0.94314	-4.46596	1.27854
C	-0.217779	-3.27622	1.13096
C	0.741196	-3.20676	0.113956
C	0.9726	-4.28866	-0.736846
C	0.238176	-5.46395	-0.583423
C	-0.720095	-5.54867	0.429218
H	-1.69595	-4.54224	2.05836
H	1.31943	-2.29782	-0.016316
H	1.72894	-4.20543	-1.51149
H	0.409595	-6.30792	-1.24463
H	-1.29631	-6.46045	0.556685
C	-0.461505	-2.0838	2.03663
C	-0.0346788	-2.36889	3.48643
H	-0.160902	-1.47915	4.11129
H	1.0148	-2.67685	3.52963
H	-0.633907	-3.17892	3.91681
H	0.181822	-1.27923	1.66747
C	-1.92125	-1.57508	1.99928
C	-2.54705	-1.4635	0.597063
H	-2.55024	-2.244	2.59897
H	-1.94091	-0.607375	2.51201
C	-4.03348	-1.1559	0.641414
H	-2.4475	-2.45356	0.139402
C	-4.58974	-0.292694	1.59368
C	-4.89575	-1.73332	-0.30093
C	-5.95369	-0.00377742	1.60492
H	-3.95531	0.153694	2.34736
C	-6.2597	-1.44315	-0.30359
H	-4.49107	-2.42466	-1.03497
C	-6.79386	-0.574801	0.649426
H	-6.34429	0.656466	2.37203
H	-6.90669	-1.90405	-1.04445
H	-7.85729	-0.355084	0.653758
C	-1.76041	-0.490592	-0.326487
C	-2.01734	-0.831503	-1.81424
H	-0.700287	-0.699827	-0.152568
C	-1.06382	-0.136196	-2.75361
H	-1.91066	-1.91563	-1.93759
H	-3.05185	-0.578142	-2.06817
C	0.240766	-0.626007	-2.91169
C	-1.42261	1.03553	-3.42836
C	1.16627	0.0461903	-3.70771
H	0.531582	-1.53819	-2.39729
C	-0.498499	1.71555	-4.22269
H	-2.42878	1.42852	-3.31487
C	0.800336	1.2258	-4.36089
H	2.17043	-0.350735	-3.80996
H	-0.792535	2.63224	-4.72476
H	1.52034	1.75352	-4.97942
C	-2.00451	1.00816	-0.036495
C	-0.713261	1.84605	-0.163308
H	-2.77223	1.38897	-0.717177
H	-2.4149	1.14351	0.969439
C	-0.957848	3.29588	-0.523012
H	-0.131379	1.4202	-0.9809
C	-1.97086	4.04537	0.0891695
C	-0.146735	3.92627	-1.47481
C	-2.17079	5.38306	-0.248658
H	-2.61339	3.58112	0.831043
C	-0.335194	5.26822	-1.80555
H	0.623881	3.34725	-1.97508
C	-1.35185	6.00186	-1.19424
H	-2.9723	5.93927	0.226298
H	0.304261	5.73625	-2.54855
H	-1.51008	7.04358	-1.45733
C	0.109854	1.73341	1.14124
C	1.63786	1.84286	0.967367
H	-0.230973	2.50397	1.83732
H	-0.108514	0.775541	1.6236
C	2.31513	1.9371	2.32162
H	1.85548	2.76622	0.414104
C	2.19196	0.899782	3.25727
C	3.06734	3.06195	2.67555
C	2.79052	0.989992	4.51205
H	1.60494	0.0204953	3.01665
C	3.67109	3.15832	3.93057
H	3.17251	3.87314	1.96007
C	3.53153	2.1227	4.85569
H	2.66059	0.183265	5.22614
H	4.25124	4.04087	4.18467
H	3.99614	2.19653	5.83409
C	2.17897	0.649607	0.159569
C	3.69342	0.664466	-0.0933754
H	1.92728	-0.272935	0.695431
H	1.66885	0.587472	-0.805269
C	4.10837	-0.558054	-0.876971
H	3.96646	1.57327	-0.642315
H	4.22277	0.701348	0.865229
C	4.43366	-0.477609	-2.23533
C	4.10011	-1.82099	-0.269397
C	4.7314	-1.62526	-2.97209
H	4.44599	0.494847	-2.72025
C	4.39232	-2.97147	-1.00058
H	3.85465	-1.90252	0.786267
C	4.70556	-2.87772	-2.35817
H	4.98221	-1.54047	-4.02546
H	4.37192	-3.94007	-0.510594
H	4.93407	-3.77198	-2.92976

## Sheet: NDIAM PAA
NDIAM/PAA
C	6.97429	0.129782	-0.580576
H	6.44391	0.558137	-1.42275
H	7.99867	0.440708	-0.418132
C	6.39751	-0.791564	0.215416
C	7.20022	-1.472	1.28194
O	8.40185	-0.890548	1.50251
O	6.82949	-2.4539	1.89078
H	8.82904	-1.41944	2.19638
C	5.03641	-1.30446	0.075386
H	4.91602	-2.34339	0.363605
C	3.92441	-0.638565	-0.348784
C	2.7347	-1.53178	-0.617616
O	2.45926	-2.34974	0.37867
O	2.14593	-1.5354	-1.69243
H	1.69597	-3.00549	0.077249
C	3.92778	0.805775	-0.495685
H	4.80862	1.25324	-0.05199
C	3.0248	1.71012	-0.978586
C	3.40898	3.14897	-0.909301
O	4.41563	3.41278	-0.035098
O	2.91523	4.03122	-1.58473
H	4.59279	4.36297	-0.129661
C	1.76125	1.36285	-1.62143
H	1.75509	0.414264	-2.14181
C	0.580972	2.01788	-1.53182
C	-0.635474	1.33374	-2.07526
O	-0.353429	0.418324	-3.01663
O	-1.76269	1.54485	-1.66059
H	-1.14851	-0.152932	-3.11703
C	0.327983	3.29118	-0.823702
H	0.585438	4.19633	-1.35944
C	-0.225592	3.39094	0.407791
C	-0.508812	4.74396	0.965014
O	-0.131967	5.75387	0.139123
O	-1.0217	4.97346	2.04309
H	-0.370713	6.56941	0.608657
C	-0.542699	2.19592	1.1827
H	-0.142659	1.27842	0.765509
C	-1.27346	2.09463	2.30765
H	-1.74389	2.94766	2.7753
C	-1.57555	0.781651	2.90019
O	-0.7434	-0.206748	2.48256
O	-2.49641	0.57476	3.67165
H	-1.15521	-1.05312	2.7421
N	-2.2251	-1.69425	-0.353495
C	-4.76082	-1.18048	2.3024
C	-6.03923	-0.610071	2.45705
C	-6.72412	-0.121477	1.36359
C	-6.15225	-0.165763	0.0659
C	-4.85305	-0.732003	-0.085347
C	-4.17866	-1.24869	1.04769
C	-6.80854	0.339082	-1.08495
C	-6.2029	0.292201	-2.32482
C	-4.91459	-0.257055	-2.46692
C	-4.24793	-0.763319	-1.36456
C	-2.83585	-1.82898	0.899249
C	-2.88533	-1.29268	-1.51505
O	-2.24192	-2.38595	1.82458
O	-2.31734	-1.39318	-2.6058
C	-0.794508	-2.00822	-0.463216
H	-4.20261	-1.53969	3.15756
H	-4.4186	-0.282667	-3.43011
H	-0.385433	-1.92537	0.539826
H	-0.331883	-1.24467	-1.08283
H	-6.71418	0.689132	-3.19522
H	-7.79855	0.772047	-0.974326
H	-7.71037	0.317184	1.48496
H	-6.47865	-0.549962	3.44662
C	-0.493393	-3.39048	-1.06426
H	-1.39367	-4.02203	-1.0529
H	-0.188823	-3.26508	-2.1028
C	1.3239	-5.00562	-1.18859
H	2.1316	-5.46673	-0.613962
H	0.665634	-5.80197	-1.56646
H	1.75727	-4.46481	-2.03302
C	0.122146	-4.69568	0.899691
H	-0.462515	-3.98304	1.48338
H	-0.516037	-5.56345	0.673435
H	0.97624	-5.03158	1.49358
N	0.605415	-4.05338	-0.332833

## Sheet: NDIAM PHEA
NDIAM/PHEA
C	7.64127	-3.35987	-1.87061
H	7.76031	-3.08194	-2.92169
H	8.63176	-3.39186	-1.40808
C	6.72558	-2.35357	-1.15019
C	7.36071	-0.980412	-1.22961
O	7.92876	-0.623902	-0.074019
C	8.51106	0.703949	0.016498
H	9.15986	0.87924	-0.846881
H	9.11375	0.656819	0.924881
O	7.3682	-0.291478	-2.23919
C	7.45062	1.79144	0.13841
H	7.91651	2.66178	0.618583
H	6.65964	1.41675	0.801109
O	6.91043	2.22887	-1.10155
H	7.05227	1.51601	-1.74689
C	5.31595	-2.3733	-1.77418
H	4.95122	-3.40161	-1.68544
C	4.23782	-1.42397	-1.16767
C	4.39507	-1.40945	0.341142
O	3.77729	-2.45079	0.918898
O	5.05962	-0.599196	0.9604
C	3.90419	-2.53818	2.3612
H	3.65967	-1.56502	2.79216
H	4.94381	-2.78064	2.60881
C	2.93755	-3.59983	2.85096
H	3.12262	-3.74126	3.9239
H	3.16934	-4.55589	2.35454
O	1.59763	-3.22121	2.67584
H	1.3421	-3.45249	1.74403
C	4.25879	-0.018771	-1.79592
H	4.28425	-0.163101	-2.87966
C	3.0711	0.935815	-1.47409
C	1.76671	0.17115	-1.53549
O	1.32906	0.063142	-2.79036
O	1.20952	-0.352535	-0.574698
C	0.073986	-0.627403	-3.04918
H	0.133276	-1.6649	-2.71361
H	0.010155	-0.613634	-4.13766
C	-1.14288	0.05965	-2.43273
H	-2.00565	-0.131226	-3.07416
H	-0.972939	1.14369	-2.40688
O	-1.48876	-0.438021	-1.14729
H	-0.645743	-0.510849	-0.664632
C	3.32215	1.73959	-0.177687
H	4.23836	2.30478	-0.375973
C	2.2368	2.7124	0.361173
C	1.39641	3.35809	-0.721692
O	1.16998	4.65076	-0.456073
O	0.95893	2.78803	-1.71171
C	0.474438	5.48708	-1.43142
H	1.05658	5.48834	-2.35788
H	0.523233	6.47265	-0.966988
C	-0.976668	5.1154	-1.73093
H	-1.47998	6.03458	-2.05189
H	-1.4658	4.78435	-0.805964
O	-1.12519	4.18802	-2.78973
H	-0.473642	3.48568	-2.61876
C	1.39719	2.01111	1.4752
H	2.0315	2.02108	2.365
C	0.006646	2.57661	1.84001
C	0.001601	4.06953	2.12243
O	1.10087	4.45808	2.78003
O	-0.906047	4.82395	1.80631
C	1.35187	5.88151	2.946
H	1.32765	6.35483	1.96016
H	2.37152	5.90044	3.33497
C	0.395541	6.60076	3.89756
H	0.943438	7.43741	4.34663
H	0.140574	5.90737	4.71759
O	-0.737475	7.15304	3.27329
H	-1.10629	6.44629	2.71574
C	-1.06215	2.20231	0.803452
H	-0.813569	1.22692	0.392728
C	-2.51194	2.16073	1.31554
C	-3.47955	1.96912	0.156572
O	-3.13281	2.69269	-0.913646
O	-4.48558	1.2796	0.209893
C	-3.87894	2.52684	-2.15235
H	-3.98339	1.45898	-2.35783
H	-3.21912	2.99772	-2.88172
C	-5.24015	3.20895	-2.14052
H	-5.52936	3.38224	-3.18462
H	-5.12455	4.19936	-1.66991
O	-6.27778	2.45798	-1.54185
H	-5.87518	1.97742	-0.795981
C	-2.78369	1.12513	2.41618
H	-3.85083	1.11894	2.64426
C	-2.36458	-0.304502	2.0517
H	-2.81335	-0.581717	1.0922
C	-2.8419	-1.29548	3.09028
O	-1.92146	-2.25743	3.30047
O	-3.90641	-1.23506	3.6719
C	-2.23503	-3.27202	4.28276
H	-3.30509	-3.48819	4.2513
H	-1.98406	-2.87374	5.27186
C	-1.40239	-4.49739	3.96293
H	-1.40036	-5.14764	4.84721
H	-0.367775	-4.18019	3.76897
O	-1.91404	-5.26085	2.87843
H	-2.43475	-4.68181	2.29337
N	-2.83069	-3.4211	-0.883298
C	-4.21217	-1.43734	-3.7083
C	-5.30378	-0.591806	-3.98867
C	-6.21792	-0.280936	-3.00152
C	-6.0832	-0.817164	-1.69642
C	-4.98148	-1.67591	-1.4196
C	-4.04548	-1.96801	-2.44003
C	-6.98774	-0.513902	-0.646745
C	-6.8007	-1.03151	0.617217
C	-5.71715	-1.89052	0.886528
C	-4.82678	-2.21985	-0.12155
C	-2.87694	-2.82289	-2.15383
C	-3.72105	-3.15152	0.154272
O	-1.99276	-3.03838	-2.97662
O	-3.57856	-3.68721	1.25509
C	-1.69314	-4.30314	-0.58947
H	-3.48466	-1.68702	-4.47286
H	-5.55464	-2.28708	1.88152
H	-1.31076	-4.64297	-1.54999
H	-2.06893	-5.15542	-0.023582
H	-7.48427	-0.772457	1.41836
H	-7.81375	0.159339	-0.852633
H	-7.03637	0.401763	-3.1988
H	-5.41823	-0.178445	-4.98532
C	-0.609948	-3.55299	0.205397
H	-0.442761	-2.58411	-0.265325
H	-0.969059	-3.36835	1.21846
C	1.4714	-4.12063	-0.934616
H	2.48459	-4.48916	-0.750276
H	1.0461	-4.68655	-1.77991
H	1.53517	-3.06821	-1.21665
C	0.592898	-5.62148	0.75674
H	-0.07104	-5.6725	1.62224
H	0.206612	-6.30118	-0.019959
H	1.58963	-5.97361	1.04031
N	0.687672	-4.23377	0.290706
H	7.21014	-4.36391	-1.82355
H	6.66613	-2.62302	-0.092271
H	5.40283	-2.15183	-2.84248
H	3.27558	-1.89212	-1.3842
H	5.16913	0.51158	-1.5266
H	3.02827	1.64163	-2.30452
H	3.56802	1.06148	0.638134
H	2.75472	3.54228	0.846359
H	1.25514	0.968067	1.1943
H	-0.249715	2.10828	2.80044
H	-1.02403	2.89507	-0.030775
H	-2.74927	3.15699	1.71219
H	-2.2707	1.43313	3.33425
H	-1.28231	-0.408793	1.94311

## Sheet: NDIAM PMA
NDIAM/PMA
N	2.7102	-2.66505	0.748901
C	0.183468	-4.78533	-0.970991
C	-1.20033	-5.05408	-0.927932
C	-2.00846	-4.42678	-0.00121
C	-1.46176	-3.49338	0.918063
C	-0.068973	-3.1988	0.845006
C	0.742793	-3.86938	-0.099944
C	-2.2443	-2.8401	1.90528
C	-1.67056	-1.92152	2.75986
C	-0.301613	-1.60015	2.65328
C	0.490372	-2.22889	1.70955
C	2.20018	-3.62207	-0.134367
C	1.9237	-1.87757	1.60663
O	2.95403	-4.22413	-0.892384
O	2.41888	-0.96443	2.2593
C	4.17295	-2.47611	0.782468
H	0.832571	-5.28742	-1.67964
H	0.149869	-0.849963	3.29072
H	4.61322	-3.39505	1.17988
H	4.33886	-1.66568	1.48942
H	-2.28677	-1.42026	3.49756
H	-3.30706	-3.05072	1.9487
H	-3.07572	-4.61716	0.028136
H	-1.62743	-5.76867	-1.62431
C	4.80871	-2.10898	-0.569298
H	5.17689	-3.01842	-1.06964
H	4.04534	-1.68062	-1.21979
C	6.35037	-0.672108	-1.72428
H	7.02393	0.17886	-1.60016
H	6.87846	-1.47946	-2.26518
H	5.51025	-0.34089	-2.34022
C	6.96518	-1.56751	0.409496
H	6.61835	-1.81432	1.41645
H	7.46535	-2.46126	-0.010823
H	7.71004	-0.771699	0.49934
N	5.8592	-1.10024	-0.416964
C	4.46737	1.75028	1.67557
H	3.54209	1.28015	2.01386
H	5.20094	0.953341	1.52168
C	4.25756	2.51279	0.34992
C	5.58264	3.13216	-0.053799
O	5.85554	4.22574	0.696925
C	7.12606	4.84138	0.438279
H	7.18782	5.17596	-0.600107
H	7.18735	5.69027	1.11872
H	7.94064	4.13791	0.627649
O	6.33972	2.71278	-0.904632
H	4.82458	2.4234	2.45887
H	3.56134	3.34133	0.526335
C	3.7522	1.5878	-0.76656
H	4.37788	0.695885	-0.741159
C	2.27673	1.19177	-0.607042
H	3.90405	2.05457	-1.74397
H	2.08556	0.920075	0.433241
C	1.90531	-0.048946	-1.39462
O	2.56645	-0.157973	-2.56413
O	1.0618	-0.855121	-1.04569
C	2.21697	-1.30713	-3.36232
H	1.14485	-1.31255	-3.56813
H	2.78994	-1.20481	-4.28267
H	2.48628	-2.22945	-2.84237
C	1.32263	2.34068	-1.01574
H	1.52475	2.59867	-2.06214
C	-0.170314	2.00629	-0.849708
H	1.56317	3.22589	-0.420356
H	-0.399327	1.11773	-1.43831
C	-1.06613	3.092	-1.41023
O	-0.744045	4.31294	-0.926121
O	-1.99946	2.90326	-2.16314
C	-1.59689	5.38675	-1.35815
H	-2.6302	5.19897	-1.05737
H	-1.21083	6.28266	-0.873319
H	-1.56115	5.49059	-2.44494
C	-0.535344	1.7448	0.62596
H	-0.246512	2.61799	1.21726
C	-2.02251	1.43072	0.862284
H	0.05746	0.90189	0.985573
H	-2.63011	2.27981	0.523415
C	-2.36551	1.30354	2.33983
O	-1.29316	1.45549	3.14889
O	-3.48422	1.11678	2.77702
C	-1.57048	1.41884	4.55714
H	-1.93777	0.433273	4.85334
H	-0.621806	1.63368	5.04743
H	-2.32314	2.16526	4.8191
C	-2.45476	0.191646	0.042731
H	-1.78131	-0.635098	0.282297
C	-3.9183	-0.260721	0.194613
H	-2.2981	0.432254	-1.00942
H	-4.12488	-0.538405	1.22871
C	-4.15046	-1.52208	-0.614872
O	-3.78212	-1.36827	-1.90364
O	-4.62908	-2.55487	-0.184478
C	-3.939	-2.52371	-2.74147
H	-4.96125	-2.90399	-2.68694
H	-3.7042	-2.18835	-3.75106
H	-3.24653	-3.30953	-2.43003
C	-4.90422	0.84656	-0.222321
H	-4.64352	1.21741	-1.21895
C	-6.36165	0.391801	-0.194647
H	-4.79313	1.68185	0.471247
H	-6.56937	-0.388045	-0.934804
C	-7.32119	1.53717	-0.42741
H	-6.60822	-0.052098	0.778705
O	-8.57201	1.07957	-0.667608
O	-7.0396	2.71572	-0.394122
C	-9.56401	2.09878	-0.864313
H	-9.30818	2.72424	-1.72302
H	-10.5001	1.56967	-1.04078
H	-9.64349	2.73524	0.020451

## Sheet: NDIAM PSt
NDIAM/PSt
C	-1.44628	4.82029	-0.303558
C	-1.68231	3.52028	0.163002
C	-3.00395	3.06191	0.206966
C	-4.06405	3.87124	-0.204221
C	-3.81399	5.16025	-0.673418
C	-2.50021	5.63217	-0.720034
H	-0.428144	5.19687	-0.350772
H	-3.2122	2.06067	0.569789
H	-5.07881	3.48852	-0.150802
H	-4.63336	5.79372	-0.999329
H	-2.29604	6.63516	-1.08326
C	-0.544055	2.6192	0.603399
C	0.138501	3.1405	1.87923
H	0.915792	2.44722	2.21568
H	-0.589467	3.26385	2.68729
H	0.602454	4.11705	1.7016
H	-0.994046	1.65384	0.854524
C	0.507315	2.37557	-0.503996
C	-0.0624969	2.06579	-1.90029
H	1.15096	3.25942	-0.588968
H	1.1581	1.56414	-0.160784
C	1.00786	2.03788	-2.97714
H	-0.731396	2.89704	-2.14762
C	2.28718	1.51718	-2.74566
C	0.724678	2.53223	-4.25791
C	3.25017	1.47865	-3.7532
H	2.54471	1.14618	-1.7629
C	1.67809	2.48941	-5.27464
H	-0.253312	2.96268	-4.45484
C	2.94522	1.96011	-5.02605
H	4.23403	1.08294	-3.52437
H	1.43369	2.87936	-6.25856
H	3.69131	1.93441	-5.81464
C	-0.953209	0.791069	-1.90664
C	-1.94755	0.83262	-3.09206
H	-1.56685	0.846834	-1.00209
C	-3.03444	-0.208125	-2.98917
H	-2.40852	1.82708	-3.11401
H	-1.39509	0.712326	-4.02972
C	-4.12075	0.0008802	-2.12715
C	-2.95769	-1.42005	-3.68366
C	-5.09374	-0.981035	-1.95055
H	-4.19564	0.939946	-1.58512
C	-3.92638	-2.40885	-3.50684
H	-2.12161	-1.59772	-4.35382
C	-4.99479	-2.1945	-2.63592
H	-5.9216	-0.796746	-1.27451
H	-3.83935	-3.34895	-4.04302
H	-5.74986	-2.96281	-2.49795
C	-0.168661	-0.540485	-1.86933
C	-0.851198	-1.59626	-0.972144
H	-0.05631	-0.923956	-2.88818
H	0.851132	-0.376112	-1.50651
C	-0.54437	-3.02493	-1.36709
H	-1.92786	-1.46979	-1.08707
C	0.752591	-3.43287	-1.70499
C	-1.56715	-3.98147	-1.38018
C	1.01495	-4.7568	-2.05408
H	1.56401	-2.71151	-1.70202
C	-1.30587	-5.30992	-1.7159
H	-2.58096	-3.67031	-1.14622
C	-0.0116522	-5.70221	-2.0574
H	2.02406	-5.04634	-2.32836
H	-2.11506	-6.03461	-1.72186
H	0.194276	-6.73278	-2.33116
C	-0.477895	-1.3413	0.506937
C	-1.55032	-1.74953	1.53663
H	0.454307	-1.86725	0.727914
H	-0.262307	-0.277316	0.645986
C	-0.989959	-1.65679	2.94338
H	-1.82579	-2.796	1.34936
C	-0.533742	-0.432495	3.4529
C	-0.903018	-2.78792	3.76153
C	0.00483201	-0.344333	4.73471
H	-0.576574	0.459525	2.838
C	-0.36587	-2.70652	5.0475
H	-1.25387	-3.74327	3.38047
C	0.093802	-1.48335	5.5378
H	0.371806	0.610712	5.09642
H	-0.308089	-3.59749	5.66627
H	0.516072	-1.41759	6.53577
C	-2.80938	-0.877444	1.3836
C	-3.9562	-1.2101	2.34896
H	-2.5243	0.17028	1.53386
H	-3.18953	-0.943536	0.360803
C	-5.12537	-0.282715	2.11707
H	-4.26817	-2.25124	2.20574
H	-3.59992	-1.12449	3.38154
C	-6.28189	-0.71761	1.46077
C	-5.04058	1.06539	2.49075
C	-7.32147	0.168625	1.17365
H	-6.36321	-1.76047	1.16616
C	-6.07343	1.95654	2.20314
H	-4.15182	1.42035	3.00595
C	-7.21794	1.51114	1.53857
H	-8.2111	-0.189872	0.664027
H	-5.98223	2.99822	2.49513
H	-8.02397	2.20285	1.3139
N	3.83444	0.667333	0.579713
C	2.42332	-2.10807	2.61963
C	2.30212	-3.51202	2.57458
C	2.8319	-4.22702	1.52216
C	3.52723	-3.56927	0.475318
C	3.64694	-2.14904	0.522642
C	3.07527	-1.43241	1.60339
C	4.10354	-4.26205	-0.61864
C	4.76253	-3.58072	-1.62169
C	4.88707	-2.17828	-1.56611
C	4.34019	-1.47115	-0.509979
C	3.14169	0.0440439	1.63135
C	4.50984	-0.00318118	-0.450258
O	2.61976	0.716651	2.51344
O	5.18603	0.620045	-1.26031
C	3.9489	2.133	0.62358
H	1.99027	-1.54192	3.43397
H	5.41517	-1.62966	-2.33762
H	3.02989	2.50645	1.06613
H	4.03186	2.49281	-0.399834
H	5.194	-4.12355	-2.45604
H	4.01209	-5.34333	-0.656757
H	2.72233	-5.30653	1.47836
H	1.76828	-4.01751	3.37033
C	5.16833	2.57812	1.43408
H	5.18337	2.04267	2.40145
H	6.06641	2.28731	0.881748
C	6.50735	4.54182	1.86312
H	6.47393	5.63425	1.92244
H	6.94691	4.16591	2.80733
H	7.1758	4.26629	1.0423
C	4.24024	4.45813	2.64137
H	3.23122	4.09712	2.42992
H	4.52204	4.09457	3.64799
H	4.20585	5.55148	2.67038
N	5.17057	4.02693	1.60522

## Sheet: TMA
TMA
N	4.017e-05	-8.312e-05	-0.371638
C	1.29078	-0.513838	0.0610121
H	1.43733	-1.52574	-0.330528
H	2.09266	0.119965	-0.331439
H	1.39993	-0.55659	1.16319
C	-1.09046	-0.860807	0.0609951
H	-2.03978	-0.482269	-0.331764
H	-0.94194	-1.87255	-0.330188
H	-1.18313	-0.932579	1.16317
C	-0.200344	1.37468	0.0609561
H	0.602496	2.00757	-0.330979
H	-1.15047	1.75202	-0.330936
H	-0.217222	1.49057	1.16315

[truncated: 6 more sheets: TMA-AA, TMA-St, TMA-MA, TMA-MMA, TMA-HEA, NA]
