# Supplementary material for: Proton transfer regulated photocured robust room-temperature phosphorescence from naphthalimide
Source: Nat Commun. 2026 Mar 21;17:4287. doi: 10.1038/s41467-026-70999-8 (PMC13168491; doi:10.1038/s41467-026-70999-8)
Supplement: Supplementary file 12 — Source Data [file 41467_2026_70999_MOESM12_ESM.xlsx]

## Sheet: Fig2.b
	0 s		20 s		35 s
Magnetic field (G)	Intensity (arb. units)	Magnetic field (G)	Intensity (arb. units)	Magnetic field (G)	Intensity (arb. units)
3460	1344.79	3460	1830.9	3460	-1369.67
3460.1	553.789	3460.1	552.911	3460.1	927.344
3460.2	488.789	3460.2	-436.073	3460.2	3218.37
3460.29	-1556.21	3460.29	175.954	3460.29	2879.42
3460.39	-1829.21	3460.39	-1408.02	3460.39	478.468
3460.49	805.789	3460.49	-1575.99	3460.49	194.508
3460.59	-152.211	3460.59	227.023	3460.59	1174.53
3460.68	1873.79	3460.68	-283.967	3460.68	-240.452
3460.78	1041.79	3460.78	1449.05	3460.78	1647.57
3460.88	1356.79	3460.88	2588.08	3460.88	2488.62
3460.98	1245.79	3460.98	1726.11	3460.98	1365.67
3461.08	-709.211	3461.08	149.133	3461.08	2015.71
3461.17	-934.211	3461.17	991.149	3461.17	755.741
3461.27	886.789	3461.27	-400.841	3461.27	1325.76
3461.37	319.789	3461.37	1028.18	3461.37	1212.78
3461.47	909.789	3461.47	1864.2	3461.47	599.829
3461.56	-281.211	3461.56	1024.23	3461.56	278.884
3461.66	-96.2109	3461.66	817.263	3461.66	577.931
3461.76	429.789	3461.76	333.28	3461.76	-398.04
3461.86	-539.211	3461.86	102.292	3461.86	74.9797
3461.96	281.789	3461.96	292.308	3461.96	-73.9936
3462.05	-1527.21	3462.05	-583.665	3462.05	1237.05
3462.15	-390.211	3462.15	-485.631	3462.15	1308.11
3462.25	763.789	3462.25	764.399	3462.25	662.158
3462.35	480.789	3462.35	121.419	3462.35	-77.808
3462.44	-3.21094	3462.44	916.432	3462.44	308.214
3462.54	-592.211	3462.54	1898.45	3462.54	850.242
3462.64	936.789	3462.64	1637.48	3462.64	1003.29
3462.74	475.789	3462.74	1323.51	3462.74	211.346
3462.83	-686.211	3462.83	1246.54	3462.83	741.401
3462.93	933.789	3462.93	-195.432	3462.93	-149.561
3463.03	-1059.21	3463.03	729.583	3463.03	-557.535
3463.13	-219.211	3463.13	775.601	3463.13	265.494
3463.23	-524.211	3463.23	1435.63	3463.23	629.541
3463.32	-2073.21	3463.32	-125.334	3463.32	520.603
3463.42	-601.211	3463.42	873.702	3463.42	1132.66
3463.52	-1119.21	3463.52	127.728	3463.52	-83.2936
3463.62	-351.211	3463.62	1305.75	3463.62	682.736
3463.71	-386.211	3463.71	1559.76	3463.71	-432.232
3463.81	143.789	3463.81	1670.79	3463.81	-1476.18
3463.91	-96.2109	3463.91	940.833	3463.91	217.882
3464.01	1232.79	3464.01	-377.127	3464.01	2451.95
3464.11	3078.79	3464.11	91.9025	3464.11	1994
3464.2	1701.79	3464.2	1044.92	3464.2	-119.968
3464.3	1269.79	3464.3	238.945	3464.3	-2837.93
3464.4	335.789	3464.4	-87.0242	3464.4	670.12
3464.5	-1068.21	3464.5	-1483.98	3464.5	-93.8112
3464.59	-248.211	3464.59	-1469.94	3464.59	-1137.74
3464.69	1233.79	3464.69	-127.905	3464.69	2508.32
3464.79	366.789	3464.79	757.119	3464.79	2430.36
3464.89	-414.211	3464.89	-358.857	3464.89	-110.601
3464.99	-1045.21	3464.99	153.177	3464.99	3110.45
3465.08	-1035.21	3465.08	889.221	3465.08	1828.53
3465.18	-1224.21	3465.18	-595.731	3465.18	276.607
3465.28	-811.211	3465.28	438.308	3465.28	450.673
3465.38	-331.211	3465.38	-1744.66	3465.38	33.7218
3465.47	20.7891	3465.47	686.365	3465.47	1023.77
3465.57	-493.211	3465.57	741.401	3465.57	-144.171
3465.67	-644.211	3465.67	1002.45	3465.67	1155.91
3465.77	-355.211	3465.77	-271.498	3465.77	2893
3465.86	-1208.21	3465.86	662.547	3465.86	750.072
3465.96	1095.79	3465.96	1641.58	3465.96	560.13
3466.06	445.789	3466.06	1795.61	3466.06	610.183
3466.16	-384.211	3466.16	2027.65	3466.16	902.251
3466.26	891.789	3466.26	2979.71	3466.26	639.339
3466.35	2312.79	3466.35	1103.77	3466.35	-1049.56
3466.45	-318.211	3466.45	-380.182	3466.45	-420.477
3466.55	1219.79	3466.55	-31.1408	3466.55	-238.408
3466.65	42.7891	3466.65	-0.102968	3466.65	208.655
3466.74	549.789	3466.74	1277.94	3466.74	449.731
3466.84	-493.211	3466.84	115.001	3466.84	-1311.17
3466.94	-855.211	3466.94	2004.07	3466.94	583.937
3467.04	-512.211	3467.04	50.1265	3467.04	-32.9626
3467.14	-766.211	3467.14	1560.18	3467.14	121.12
3467.23	1168.79	3467.23	2034.22	3467.23	1396.2
3467.33	664.789	3467.33	1039.27	3467.33	864.282
3467.43	-157.211	3467.43	-1242.66	3467.43	-578.608
3467.53	555.789	3467.53	326.413	3467.53	569.514
3467.62	788.789	3467.62	-175.517	3467.62	1106.63
3467.72	-1197.21	3467.72	908.542	3467.72	2275.73
3467.82	-1164.21	3467.82	-470.404	3467.82	-235.18
3467.92	764.789	3467.92	-464.343	3467.92	-779.079
3468.02	2197.79	3468.02	-482.269	3468.02	495.045
3468.11	962.789	3468.11	619.815	3468.11	848.185
3468.21	455.789	3468.21	237.897	3468.21	1219.32
3468.31	-514.211	3468.31	699.968	3468.31	-1781.56
3468.41	-319.211	3468.41	987.034	3468.41	-1764.45
3468.5	953.789	3468.5	931.105	3468.5	-215.332
3468.6	722.789	3468.6	1862.19	3468.6	308.811
3468.7	1072.79	3468.7	1495.29	3468.7	610.972
3468.8	314.789	3468.8	320.383	3468.8	-479.868
3468.9	662.789	3468.9	-2009.53	3468.9	49.276
3468.99	1290.79	3468.99	226.549	3468.99	707.409
3469.09	1612.79	3469.09	2198.63	3469.09	687.551
3469.19	67.7891	3469.19	-1157.27	3469.19	563.717
3469.29	-778.211	3469.29	-3086.15	3469.29	1833.9
3469.38	-0.210938	3469.38	-1694.04	3469.38	936.094
3469.48	1332.79	3469.48	631.066	3469.48	-284.731
3469.58	867.789	3469.58	512.164	3469.58	-2377.57
3469.68	-576.211	3469.68	1445.27	3469.68	-886.396
3469.78	-63.2109	3469.78	1180.38	3469.78	-652.199
3469.87	-763.211	3469.87	1398.52	3469.87	404.022
3469.97	622.789	3469.97	1380.65	3469.97	-679.752
3470.07	379.789	3470.07	501.781	3470.07	-1411.54
3470.17	-11.2109	3470.17	1612.9	3470.17	-208.336
3470.26	-1014.21	3470.26	-674.971	3470.26	-551.126
3470.36	149.789	3470.36	-1104.83	3470.36	-604.889
3470.46	-861.211	3470.46	-940.671	3470.46	-1523.63
3470.56	-1018.21	3470.56	-1103.51	3470.56	-1229.35
3470.66	58.7891	3470.66	406.651	3470.66	-37.0878
3470.75	295.789	3470.75	-1345.2	3470.75	1030.16
3470.85	-166.211	3470.85	-952.041	3470.85	20.4245
3470.95	-1507.21	3470.95	-186.868	3470.95	-752.287
3471.05	-1000.21	3471.05	-877.676	3471.05	-130.967
3471.14	-101.211	3471.14	-1472.48	3471.14	348.368
3471.24	-908.211	3471.24	350.722	3471.24	1071.7
3471.34	-144.211	3471.34	-1118.09	3471.34	1833.01
3471.44	769.789	3471.44	523.109	3471.44	2335.34
3471.53	-1347.21	3471.53	828.323	3471.53	763.698
3471.63	-124.211	3471.63	1063.56	3471.63	277.093
3471.73	551.789	3471.73	-715.191	3471.73	1524.51
3471.83	-1100.21	3471.83	-1281.94	3471.83	1255.92
3471.93	332.789	3471.93	142.3	3471.93	1112.33
3472.02	1437.79	3472.02	639.55	3472.02	141.743
3472.12	94.7891	3472.12	114.82	3472.12	-173.807
3472.22	-939.211	3472.22	-907.884	3472.22	-1789.31
3472.32	-79.2109	3472.32	-1041.57	3472.32	-724.791
3472.41	-1197.21	3472.41	-559.254	3472.41	-244.264
3472.51	-1498.21	3472.51	-47.9395	3472.51	724.261
3472.61	-1167.21	3472.61	1943.38	3472.61	772.799
3472.71	-1226.21	3472.71	2367.73	3472.71	309.377
3472.81	1973.79	3472.81	-770.891	3472.81	-204.993
3472.9	1162.79	3472.9	559.51	3472.9	-183.324
3473	1135.79	3473	1345.92	3473	1595.36
3473.1	-6.21094	3473.1	146.332	3473.1	620.046
3473.2	-30.2109	3473.2	208.757	3473.2	-591.245
3473.29	757.789	3473.29	7.21097	3473.29	-835.489
3473.39	978.789	3473.39	60.7032	3473.39	88.3319
3473.49	1721.79	3473.49	-146.773	3473.49	-166.795
3473.59	941.789	3473.59	1712.77	3473.59	257.106
3473.69	290.789	3473.69	-340.682	3473.69	804.024
3473.78	1996.79	3473.78	-351.112	3473.78	132.973
3473.88	1178.79	3473.88	1050.49	3473.88	354.985
3473.98	-2594.21	3473.98	1456.15	3473.98	-1001.92
3474.08	204.789	3474.08	1781.85	3474.08	1363.24
3474.17	-71.2109	3474.17	-1237.42	3474.17	3116.46
3474.27	-277.211	3474.27	-15.6713	3474.27	1199.71
3474.37	-1183.21	3474.37	-167.891	3474.37	103.008
3474.47	70.7891	3474.47	-1274.06	3474.47	-379.607
3474.56	1589.79	3474.56	302.836	3474.56	329.886
3474.66	609.789	3474.66	-342.206	3474.66	-341.517
3474.76	563.789	3474.76	-1087.2	3474.76	303.16
3474.86	-1095.21	3474.86	-635.153	3474.86	1741.9
3474.96	-528.211	3474.96	-153.057	3474.96	-41.2687
3475.05	-4.21094	3475.05	622.112	3475.05	-48.3208
3475.15	1364.79	3475.15	1405.37	3475.15	248.778
3475.25	1986.79	3475.25	575.722	3475.25	2312.03
3475.35	878.789	3475.35	-893.848	3475.35	971.413
3475.44	611.789	3475.44	811.655	3475.44	-551.083
3475.54	-1199.21	3475.54	93.2404	3475.54	-354.44
3475.64	-180.211	3475.64	544.936	3475.64	70.3869
3475.74	-661.211	3475.74	987.766	3475.74	-1097.56
3475.84	90.7891	3475.84	3330.74	3475.84	-66.2785
3475.93	857.789	3475.93	531.84	3475.93	-1204.77
3476.03	-0.210938	3476.03	-656.929	3476.03	392.945
3476.13	-1032.21	3476.13	-616.554	3476.13	411.903
3476.23	-343.211	3476.23	-2014	3476.23	997.157
3476.32	-206.211	3476.32	-2516.24	3476.32	25.764
3476.42	1898.79	3476.42	19.754	3476.42	-845.25
3476.52	1305.79	3476.52	-890.027	3476.52	1468.11
3476.62	769.789	3476.62	156.423	3476.62	1090.87
3476.72	785.789	3476.72	404.131	3476.72	1178.04
3476.81	488.789	3476.81	245.143	3476.81	586.731
3476.91	1626.79	3476.91	1437.51	3476.91	153.013
3477.01	1156.79	3477.01	929.272	3477.01	1624.95
3477.11	2889.79	3477.11	1836.44	3477.11	2014.56
3477.2	2018.79	3477.2	536.043	3477.2	21.8988
3477.3	107.789	3477.3	334.127	3477.3	836.038
3477.4	812.789	3477.4	-241.23	3477.4	698.11
3477.5	778.789	3477.5	-739.939	3477.5	1443.26
3477.6	421.789	3477.6	162.074	3477.6	1722.62
3477.69	-86.2109	3477.69	1603.87	3477.69	1818.28
3477.79	-524.211	3477.79	677.525	3477.79	172.368
3477.89	-62.2109	3477.89	-264.855	3477.89	-691.932
3477.99	1915.79	3477.99	854.892	3477.99	140.646
3478.08	541.789	3478.08	516.959	3478.08	404.425
3478.18	855.789	3478.18	-1266.44	3478.18	1220.77
3478.28	659.789	3478.28	1549.97	3478.28	397.109
3478.38	323.789	3478.38	282.542	3478.38	1950.06
3478.48	-1317.21	3478.48	1576.86	3478.48	1284.59
3478.57	-1577.21	3478.57	1270.81	3478.57	-380.824
3478.67	150.789	3478.67	912.732	3478.67	-422.953
3478.77	1896.79	3478.77	1121.6	3478.77	1193.5
3478.87	536.789	3478.87	-78.669	3478.87	2243.38
3478.96	2313.79	3478.96	980.17	3478.96	1201.78
3479.06	1193.79	3479.06	2582.2	3479.06	1271.83
3479.16	-194.211	3479.16	3099.82	3479.16	1853.53
3479.26	-1039.21	3479.26	2421.09	3479.26	1656.31
3479.35	310.789	3479.35	1166.93	3479.35	661.369
3479.45	553.789	3479.45	2051.88	3479.45	1098.3
3479.55	98.7891	3479.55	2571.45	3479.55	2789.91
3479.65	1482.79	3479.65	3819.53	3479.65	3207.71
3479.75	1384.79	3479.75	1570.03	3479.75	3733.88
3479.84	223.789	3479.84	3379.46	3479.84	4957.59
3479.94	-164.211	3479.94	4111.79	3479.94	5100.14
3480.04	2000.79	3480.04	6314.11	3480.04	7986.67
3480.14	1095.79	3480.14	5153.66	3480.14	11178.6
3480.23	1130.79	3480.23	5602.1	3480.23	11187
3480.33	-180.211	3480.33	8559.9	3480.33	15370.7
3480.43	443.789	3480.43	9251.55	3480.43	15021.7
3480.53	972.789	3480.53	10658.4	3480.53	16530.5
3480.63	146.789	3480.63	10632.1	3480.63	18043
3480.72	-601.211	3480.72	9702.28	3480.72	18563.3
3480.82	1044.79	3480.82	10136.4	3480.82	18316.5
3480.92	838.789	3480.92	10071.5	3480.92	15741.7
3481.02	514.789	3481.02	8058.01	3481.02	12528.2
3481.11	150.789	3481.11	5996.4	3481.11	9180.49
3481.21	-312.211	3481.21	3789.81	3481.21	5727.17
3481.31	-449.211	3481.31	420.685	3481.31	1648.3
3481.41	63.7891	3481.41	-574.298	3481.41	-4388.67
3481.51	592.789	3481.51	-2866.94	3481.51	-6792.07
3481.6	346.789	3481.6	-6501	3481.6	-8362.51
3481.7	-988.211	3481.7	-8915.69	3481.7	-12912
3481.8	-1173.21	3481.8	-10995.4	3481.8	-15732.2
3481.9	798.789	3481.9	-10711.2	3481.9	-16565.2
3481.99	511.789	3481.99	-11176.9	3481.99	-16109.9
3482.09	1815.79	3482.09	-11630.8	3482.09	-14504.5
3482.19	-392.211	3482.19	-10611.3	3482.19	-15182.4
3482.29	-752.211	3482.29	-7962.35	3482.29	-11510.8
3482.39	1164.79	3482.39	-7745.98	3482.39	-9798.15
3482.48	-26.2109	3482.48	-6032.06	3482.48	-10611.3
3482.58	-435.211	3482.58	-6277.27	3482.58	-9953.96
3482.68	104.789	3482.68	-4771.97	3482.68	-7169.13
3482.78	1500.79	3482.78	-2600.27	3482.78	-5785.29
3482.87	777.789	3482.87	-2719.68	3482.87	-4273.3
3482.97	127.789	3482.97	-1729.52	3482.97	-5116.04
3483.07	248.789	3483.07	-1112.14	3483.07	-1404.41
3483.17	141.789	3483.17	-1750.22	3483.17	-1288.54
3483.26	590.789	3483.26	-1610.63	3483.26	-2307.22
3483.36	-2870.21	3483.36	-1688.4	3483.36	-1402.84
3483.46	-504.211	3483.46	-1424.76	3483.46	-643.777
3483.56	512.789	3483.56	-447.252	3483.56	-1290.26
3483.66	804.789	3483.66	1113.78	3483.66	-1665.2
3483.75	664.789	3483.75	98.1936	3483.75	-1284.18
3483.85	818.789	3483.85	-377.694	3483.85	-366.996
3483.95	833.789	3483.95	644.354	3483.95	420.082
3484.05	-179.211	3484.05	-1928.04	3484.05	-1651.91
3484.14	817.789	3484.14	-1041.42	3484.14	-603.866
3484.24	1155.79	3484.24	51.8916	3484.24	-331.021
3484.34	-207.211	3484.34	-233.008	3484.34	-42.5194
3484.44	-324.211	3484.44	-1241.38	3484.44	-347.138
3484.54	357.789	3484.54	-75.7407	3484.54	-1444.07
3484.63	-831.211	3484.63	-748.769	3484.63	1688.21
3484.73	-397.211	3484.73	-572.222	3484.73	1330.12
3484.83	484.789	3484.83	1175.1	3484.83	1966.99
3484.93	424.789	3484.93	-434.632	3484.93	1550.11
3485.02	290.789	3485.02	1392.71	3485.02	2977.68
3485.12	1117.79	3485.12	766.232	3485.12	638.88
3485.22	-441.211	3485.22	1355	3485.22	739.835
3485.32	-49.2109	3485.32	1525.1	3485.32	-154.336
3485.42	-378.211	3485.42	473.601	3485.42	-144.505
3485.51	-346.211	3485.51	-329.426	3485.51	-284.55
3485.61	-352.211	3485.61	222.081	3485.61	-1834.37
3485.71	132.789	3485.71	-140.835	3485.71	-2224.9
3485.81	-338.211	3485.81	174.856	3485.81	-426.081
3485.9	734.789	3485.9	918.185	3485.9	-589.864
3486	977.789	3486	185.193	3486	-2105.19
3486.1	1324.79	3486.1	-1383.08	3486.1	-2061.98
3486.2	261.789	3486.2	-1810.61	3486.2	599.813
3486.3	467.789	3486.3	-139.366	3486.3	-534.784
3486.39	1871.79	3486.39	-1159.34	3486.39	-1043.75
3486.49	1997.79	3486.49	1002.48	3486.49	-136.047
3486.59	992.789	3486.59	1560.11	3486.59	-1301.65
3486.69	-313.211	3486.69	-1651.41	3486.69	2039.47
3486.78	-1058.21	3486.78	-1130.08	3486.78	476.367
3486.88	-1175.21	3486.88	412.128	3486.88	300.04
3486.98	-696.211	3486.98	-2220.8	3486.98	766.5
3487.08	959.789	3487.08	-2180.84	3487.08	468.761
3487.18	1652.79	3487.18	-2496.99	3487.18	2405.84
3487.27	1164.79	3487.27	-376.233	3487.27	769.771
3487.37	287.789	3487.37	1271.44	3487.37	878.564
3487.47	-139.211	3487.47	150.042	3487.47	929.229
3487.57	751.789	3487.57	-1156.43	3487.57	-424.231
3487.66	-127.211	3487.66	-324.982	3487.66	-2324.81
3487.76	1045.79	3487.76	-1287.59	3487.76	1225.51
3487.86	1826.79	3487.86	-2822.26	3487.86	2419.73
3487.96	411.789	3487.96	-1066.96	3487.96	1437.89
3488.05	1569.79	3488.05	1629.28	3488.05	-206.034
3488.15	916.789	3488.15	-650.512	3488.15	-895.027
3488.25	1086.79	3488.25	-1310.35	3488.25	-2816.09
3488.35	92.7891	3488.35	-1047.22	3488.35	-1655.21
3488.45	-726.211	3488.45	-67.1183	3488.45	-1107.37
3488.54	1166.79	3488.54	-362.039	3488.54	328.428
3488.64	-440.211	3488.64	885.018	3488.64	-1066.81
3488.74	-352.211	3488.74	1501.05	3488.74	-528.086
3488.84	-472.211	3488.84	-420.932	3488.84	-776.393
3488.93	-827.211	3488.93	-1303.93	3488.93	-1469.72
3489.03	-573.211	3489.03	314.063	3489.03	-1574.07
3489.13	414.789	3489.13	-47.9496	3489.13	-249.423
3489.23	814.789	3489.23	1438.03	3489.23	279.214
3489.33	1503.79	3489.33	-1302.99	3489.33	-401.159
3489.42	1316.79	3489.42	1105.98	3489.42	523.466
3489.52	921.789	3489.52	361.962	3489.52	-285.904
3489.62	1318.79	3489.62	-400.052	3489.62	484.74
3489.72	68.7891	3489.72	-1770.06	3489.72	725.399
3489.81	-455.211	3489.81	-1589.05	3489.81	94.0747
3489.91	-1080.21	3489.91	602.965	3489.91	1000.77
3490.01	198.789	3490.01	946.997	3490.01	-1217.51
3490.11	1447.79	3490.11	-628.95	3490.11	-1488.76
3490.21	314.789	3490.21	623.129	3490.21	-967.958
3490.3	-125.211	3490.3	934.237	3490.3	-530.112
3490.4	-1131.21	3490.4	333.373	3490.4	-73.2187
3490.5	-1379.21	3490.5	727.541	3490.5	-512.271
3490.6	475.789	3490.6	-437.25	3490.6	175.743
3490.69	931.789	3490.69	888.008	3490.69	282.84
3490.79	36.7891	3490.79	3068.32	3490.79	506.033
3490.89	825.789	3490.89	1577.7	3490.89	895.329
3490.99	-1487.21	3490.99	1173.14	3490.99	347.735
3491.08	-430.211	3491.08	2037.66	3491.08	315.264
3491.18	253.789	3491.18	1396.27	3491.18	1821.94
3491.28	-2190.21	3491.28	1154.97	3491.28	2244.78
3491.38	213.789	3491.38	1343.78	3491.38	941.799
3491.48	1532.79	3491.48	407.703	3491.48	-99.0022
3491.57	1191.79	3491.57	-326.274	3491.57	698.37
3491.67	-457.211	3491.67	-1143.15	3491.67	182.915
3491.77	1135.79	3491.77	154.082	3491.77	1007.63
3491.87	999.789	3491.87	1224.41	3491.87	14.5138
3491.96	21.7891	3491.96	905.833	3491.96	187.548
3492.06	686.789	3492.06	151.328	3492.06	-911.293
3492.16	-1136.21	3492.16	-940.115	3492.16	-1342.03
3492.26	-584.211	3492.26	34.5016	3492.26	-1676.67
3492.36	-670.211	3492.36	-552.809	3492.36	902.812
3492.45	135.789	3492.45	-144.023	3492.45	2554.46
3492.55	453.789	3492.55	952.89	3492.55	774.31
3492.65	1210.79	3492.65	1008.96	3492.65	1755.43
3492.75	857.789	3492.75	1515.24	3492.75	695.894
3492.84	992.789	3492.84	-735.217	3492.84	-485.202
3492.94	407.789	3492.94	-1104.34	3492.94	1194.27
3493.04	1184.79	3493.04	-150.044	3493.04	840.42
3493.14	925.789	3493.14	2020.72	3493.14	-539.633
3493.24	348.789	3493.24	2876.02	3493.24	1556.19
3493.33	962.789	3493.33	2819.89	3493.33	-988.027
3493.43	1042.79	3493.43	2362.38	3493.43	-1816.21
3493.53	-588.211	3493.53	570.558	3493.53	-151.243
3493.63	-1816.21	3493.63	1253.48	3493.63	-794.038
3493.72	-969.211	3493.72	202.207	3493.72	-2459.5
3493.82	-388.211	3493.82	-512.21	3493.82	-1067.52
3493.92	211.789	3493.92	-611.696	3493.92	2097
3494.02	2584.79	3494.02	-294.148	3494.02	1111.25
3494.12	1802.79	3494.12	-339.42	3494.12	-513.54
3494.21	1436.79	3494.21	-1238.33	3494.21	421.95
3494.31	-1564.21	3494.31	164.364	3494.31	1254.1
3494.41	-422.211	3494.41	49.9509	3494.41	-662.589
3494.51	963.789	3494.51	1247.87	3494.51	189.61
3494.6	2583.79	3494.6	223.785	3494.6	-317.199
3494.7	1079.79	3494.7	-1922.3	3494.7	-270.335
3494.8	940.789	3494.8	-519.862	3494.8	1591.72
3494.9	621.789	3494.9	255.338	3494.9	180.724
3495	-693.211	3495	1307.62	3495	1146.19
3495.09	-74.2109	3495.09	414.793	3495.09	2348.15
3495.19	294.789	3495.19	1565.65	3495.19	2677.91
3495.29	667.789	3495.29	-1344.56	3495.29	1912.89
3495.39	-84.2109	3495.39	-168.826	3495.39	1578.12
3495.48	353.789	3495.48	-715.233	3495.48	2549.44
3495.58	-18.2109	3495.58	1520.66	3495.58	1947.92
3495.68	1727.79	3495.68	143.864	3495.68	3188.27
3495.78	1602.79	3495.78	366.205	3495.78	3016.83
3495.87	617.789	3495.87	1960.53	3495.87	5712.04
3495.97	650.789	3495.97	2748.05	3495.97	8967.24
3496.07	1644.79	3496.07	3752.06	3496.07	9240.6
3496.17	-622.211	3496.17	3558.55	3496.17	9444.75
3496.27	306.789	3496.27	5704.49	3496.27	10552.6
3496.36	1025.79	3496.36	7305.57	3496.36	14159.8
3496.46	234.789	3496.46	9576.39	3496.46	16285.5
3496.56	-716.211	3496.56	11919.7	3496.56	16909.4
3496.66	-82.2109	3496.66	10606.5	3496.66	17497
3496.75	-411.211	3496.75	12548.6	3496.75	19315.8
3496.85	-807.211	3496.85	10930.7	3496.85	17040.7
3496.95	12.7891	3496.95	9592.39	3496.95	18238.8
3497.05	276.789	3497.05	11471.2	3497.05	16954.1
3497.15	660.789	3497.15	8520.79	3497.15	12877.5
3497.24	-262.211	3497.24	5064.49	3497.24	7964.65
3497.34	-755.211	3497.34	2043.68	3497.34	3921.97
3497.44	-916.211	3497.44	-1229.5	3497.44	-581.672
3497.54	-145.211	3497.54	-2864.8	3497.54	-5204.51
3497.63	-313.211	3497.63	-4877.29	3497.63	-9064.33
3497.73	1306.79	3497.73	-7022.76	3497.73	-11449.8
3497.83	367.789	3497.83	-7607.18	3497.83	-16790.8
3497.93	1269.79	3497.93	-10271.9	3497.93	-18469.3
3498.03	1211.79	3498.03	-11661.7	3498.03	-18848
3498.12	656.789	3498.12	-10090.6	3498.12	-17897.4
3498.22	172.789	3498.22	-10005.1	3498.22	-15995.3
3498.32	-490.211	3498.32	-8223.97	3498.32	-15694.5
3498.42	140.789	3498.42	-6843.69	3498.42	-14860
3498.51	-602.211	3498.51	-6441.01	3498.51	-13687.9
3498.61	181.789	3498.61	-6501.63	3498.61	-12910.5
3498.71	248.789	3498.71	-5044.3	3498.71	-7701.67
3498.81	124.789	3498.81	-5049.63	3498.81	-5394.56
3498.91	-176.211	3498.91	-5847.03	3498.91	-5250.23
3499	890.789	3499	-3095.98	3499	-3620.15
3499.1	301.789	3499.1	-841.769	3499.1	-3068.45
3499.2	-52.2109	3499.2	-327.876	3499.2	-3177.3
3499.3	-328.211	3499.3	-185.298	3499.3	-2104
3499.39	-721.211	3499.39	553.819	3499.39	-331.143
3499.49	-913.211	3499.49	-296.541	3499.49	-225.075
3499.59	-459.211	3499.59	-538.998	3499.59	373.164
3499.69	916.789	3499.69	-843.706	3499.69	-1536.68
3499.78	969.789	3499.78	-51.6773	3499.78	481.364
3499.88	57.7891	3499.88	-264.708	3499.88	-425.354
3499.98	297.789	3499.98	9.95108	3499.98	3.41162
3500.08	601.789	3500.08	-134.924	3500.08	-2507.38
3500.18	-814.211	3500.18	88.976	3500.18	-816.214
3500.27	-555.211	3500.27	-1012.06	3500.27	-28.2796
3500.37	-347.211	3500.37	-1100.46	3500.37	-386.947
3500.47	-147.211	3500.47	-218.15	3500.47	-399.423
3500.57	-699.211	3500.57	-512.399	3500.57	-488.505
3500.66	-950.211	3500.66	603.285	3500.66	1380.63
3500.76	-462.211	3500.76	757.296	3500.76	334.653
3500.86	1427.79	3500.86	-1044.99	3500.86	-1668.83
3500.96	2061.79	3500.96	-266.199	3500.96	-651.173
3501.06	-875.211	3501.06	297.045	3501.06	492.235
3501.15	-1043.21	3501.15	-104.888	3501.15	-600.987
3501.25	226.789	3501.25	-1246.57	3501.25	-1709.13
3501.35	395.789	3501.35	278.571	3501.35	-1119.22
3501.45	203.789	3501.45	3332.41	3501.45	-676.82
3501.54	410.789	3501.54	186.23	3501.54	1238.21
3501.64	890.789	3501.64	-513.123	3501.64	1353.96
3501.74	2480.79	3501.74	-168.964	3501.74	2214.89
3501.84	271.789	3501.84	-1057.41	3501.84	38.4847
3501.94	-1372.21	3501.94	1030.13	3501.94	1311.04
3502.03	-104.211	3502.03	532.403	3502.03	2161.5
3502.13	614.789	3502.13	-830.218	3502.13	807.13
3502.23	-155.211	3502.23	-196.543	3502.23	1927.92
3502.33	-1854.21	3502.33	2067.36	3502.33	1803.42
3502.42	-1141.21	3502.42	2099.58	3502.42	3820.79
3502.52	-1885.21	3502.52	1970.13	3502.52	4490.72
3502.62	-909.211	3502.62	2703.76	3502.62	4731.77
3502.72	-1665.21	3502.72	2238.82	3502.72	3294.19
3502.82	-724.211	3502.82	3402.27	3502.82	5001.28
3502.91	-685.211	3502.91	3584.35	3502.91	8904.08
3503.01	1992.79	3503.01	6901.41	3503.01	8739.52
3503.11	1572.79	3503.11	8313.78	3503.11	11686.1
3503.21	126.789	3503.21	7979.48	3503.21	13803
3503.3	29.7891	3503.3	9925.69	3503.3	16743
3503.4	-1908.21	3503.4	10382.5	3503.4	15947
3503.5	-1638.21	3503.5	11144.4	3503.5	17922.9
3503.6	-1162.21	3503.6	11969.4	3503.6	18058.4
3503.7	-412.211	3503.7	10847.3	3503.7	17161.3
3503.79	30.7891	3503.79	9063.32	3503.79	16280.4
3503.89	-1117.21	3503.89	8587.78	3503.89	14797.1
3503.99	-1317.21	3503.99	7227.46	3503.99	11006.3
3504.09	-835.211	3504.09	5264.17	3504.09	6591.77
3504.18	1124.79	3504.18	2396.11	3504.18	91.3464
3504.28	130.789	3504.28	-307.766	3504.28	-3115.45
3504.38	764.789	3504.38	-4520.81	3504.38	-7523.19
3504.48	1065.79	3504.48	-7170.21	3504.48	-10803.2
3504.57	441.789	3504.57	-8237.29	3504.57	-12359
3504.67	-2079.21	3504.67	-9888.74	3504.67	-15548.1
3504.77	-1958.21	3504.77	-11158.8	3504.77	-18624.6
3504.87	948.789	3504.87	-10966.6	3504.87	-20093.1
3504.97	-104.211	3504.97	-10867	3504.97	-18586.5
3505.06	-1064.21	3505.06	-11710.5	3505.06	-17458.6
3505.16	868.789	3505.16	-8346.85	3505.16	-17222.6
3505.26	-34.2109	3505.26	-7315.66	3505.26	-14973.6
3505.36	607.789	3505.36	-7285.85	3505.36	-11844.6
3505.45	1354.79	3505.45	-7297.99	3505.45	-11498.5
3505.55	953.789	3505.55	-4696.06	3505.55	-9594.61
3505.65	262.789	3505.65	-3765.77	3505.65	-8559.79
3505.75	2693.79	3505.75	-2648.59	3505.75	-5754.15
3505.85	-416.211	3505.85	-2911.77	3505.85	-5272.13
3505.94	-658.211	3505.94	-3607.42	3505.94	-3258.21
3506.04	372.789	3506.04	-2545.86	3506.04	-811.276
3506.14	-443.211	3506.14	-343.643	3506.14	-1331.25
3506.24	-1344.21	3506.24	-1.78339	3506.24	392.521
3506.33	-471.211	3506.33	650.961	3506.33	-1694.57
3506.43	1284.79	3506.43	19.7358	3506.43	-854.614
3506.53	-55.2109	3506.53	-243.036	3506.53	-2464.23
3506.63	-187.211	3506.63	1065.23	3506.63	-614.783
3506.73	-1166.21	3506.73	142.518	3506.73	335.024
3506.82	-74.2109	3506.82	68.5666	3506.82	-1097.23
3506.92	-295.211	3506.92	80.39	3506.92	-797.857
3507.02	864.789	3507.02	-658.275	3507.02	261.702
3507.12	-218.211	3507.12	-185.574	3507.12	-2852.46
3507.21	-702.211	3507.21	-185.257	3507.21	-3271.27
3507.31	676.789	3507.31	577.512	3507.31	-938.32
3507.41	-827.211	3507.41	1832.28	3507.41	-841.705
3507.51	-256.211	3507.51	876.409	3507.51	-1362.82
3507.6	-1752.21	3507.6	-891.846	3507.6	-132.249
3507.7	116.789	3507.7	-1626.28	3507.7	-1154.63
3507.8	-981.211	3507.8	318.297	3507.8	-237.678
3507.9	1485.79	3507.9	1045.02	3507.9	-309.145
3508	1594.79	3508	-1167.02	3508	-597.867
3508.09	-371.211	3508.09	-2092.74	3508.09	-361.736
3508.19	314.789	3508.19	707.908	3508.19	-523.66
3508.29	-391.211	3508.29	-349.014	3508.29	269.469
3508.39	-779.211	3508.39	-278.423	3508.39	-909.212
3508.48	340.789	3508.48	-424.237	3508.48	275.432
3508.58	59.7891	3508.58	-118.384	3508.58	826.52
3508.68	299.789	3508.68	76.1942	3508.68	-93.8499
3508.78	804.789	3508.78	-283.437	3508.78	1652.43
3508.88	-1611.21	3508.88	-849.189	3508.88	472.511
3508.97	-1103.21	3508.97	-1202.96	3508.97	1108.57
3509.07	1120.79	3509.07	-44.6234	3509.07	1497.79
3509.17	869.789	3509.17	851.899	3509.17	1531.32
3509.27	-47.2109	3509.27	-1084.32	3509.27	718.296
3509.36	82.7891	3509.36	673.783	3509.36	2265.8
3509.46	1917.79	3509.46	842.271	3509.46	2013.94
3509.56	1199.79	3509.56	-144.774	3509.56	920.87
3509.66	1374.79	3509.66	-758.269	3509.66	921.711
3509.76	125.789	3509.76	-618.146	3509.76	1498.58
3509.85	161.789	3509.85	416.653	3509.85	-156.418
3509.95	-1670.21	3509.95	68.187	3509.95	-632.195
3510.05	-1604.21	3510.05	72.5462	3510.05	-585.596
3510.15	-262.211	3510.15	-1398.14	3510.15	-211.399
3510.24	-57.2109	3510.24	-1243.69	3510.24	707.682
3510.34	314.789	3510.34	-1179.91	3510.34	459.982
3510.44	-759.211	3510.44	-1345.56	3510.44	-123.099
3510.54	-119.211	3510.54	-1599.3	3510.54	-832.011
3510.64	-254.211	3510.64	-741.655	3510.64	-94.9314
3510.73	-1177.21	3510.73	-140.855	3510.73	355.402
3510.83	-1058.21	3510.83	-150.765	3510.83	918.885
3510.93	-740.211	3510.93	26.3041	3510.93	1243.33
3511.03	-442.211	3511.03	-128.153	3511.03	814.905
3511.12	-1956.21	3511.12	441.532	3511.12	1773.71
3511.22	-1311.21	3511.22	1130.65	3511.22	1104.58
3511.32	-168.211	3511.32	1771.62	3511.32	1232.86
3511.42	239.789	3511.42	-74.6304	3511.42	1969.11
3511.52	-646.211	3511.52	442.658	3511.52	524.591
3511.61	-372.211	3511.61	412.025	3511.61	1285.2
3511.71	-1791.21	3511.71	1557.32	3511.71	1820.69
3511.81	-874.211	3511.81	1850.52	3511.81	3160.7
3511.91	479.789	3511.91	1803.72	3511.91	3456.36
3512	-527.211	3512	2877.06	3512	4578.26
3512.1	307.789	3512.1	4292.91	3512.1	6334.01
3512.2	-340.211	3512.2	4930.52	3512.2	8195.03
3512.3	-627.211	3512.3	5064.81	3512.3	9692.5
3512.4	-1153.21	3512.4	7051.01	3512.4	12471.8
3512.49	-403.211	3512.49	7368.11	3512.49	14649
3512.59	1913.79	3512.59	9745.8	3512.59	14774.2
3512.69	1854.79	3512.69	8258.83	3512.69	16276.9
3512.79	481.789	3512.79	11223	3512.79	18795.5
3512.88	-182.211	3512.88	11565.6	3512.88	18652.2
3512.98	5.78906	3512.98	10079.2	3512.98	19919.9
3513.08	48.7891	3513.08	8863.49	3513.08	16137.3
3513.18	842.789	3513.18	9454.12	3513.18	12993
3513.27	1227.79	3513.27	7215.75	3513.27	11390.7
3513.37	293.789	3513.37	4958.5	3513.37	7760.33
3513.47	-1580.21	3513.47	2517.41	3513.47	3343.85
3513.57	121.789	3513.57	-1784.56	3513.57	-1223.1
3513.67	-20.2109	3513.67	-3316.07	3513.67	-4996.62
3513.76	-665.211	3513.76	-5321.95	3513.76	-8685.09
3513.86	-373.211	3513.86	-6320.78	3513.86	-12836.1
3513.96	-269.211	3513.96	-9483.88	3513.96	-15124.6
3514.06	985.789	3514.06	-10165.4	3514.06	-16177.8
3514.15	480.789	3514.15	-11589.4	3514.15	-16684.8
3514.25	-1661.21	3514.25	-11955.2	3514.25	-17233.9
3514.35	-1353.21	3514.35	-11670.3	3514.35	-17433.3
3514.45	-1150.21	3514.45	-11065.5	3514.45	-15459
3514.55	184.789	3514.55	-9071.14	3514.55	-13592.7
3514.64	264.789	3514.64	-6297.61	3514.64	-13859.9
3514.74	162.789	3514.74	-5200.82	3514.74	-12351.2
3514.84	1189.79	3514.84	-4606.65	3514.84	-8712.93
3514.94	1285.79	3514.94	-3842.76	3514.94	-6972.77
3515.03	1597.79	3515.03	-4330.28	3515.03	-6303.31
3515.13	698.789	3515.13	-3313.63	3515.13	-5194.56
3515.23	-432.211	3515.23	-2537.46	3515.23	-2921.6
3515.33	744.789	3515.33	-1838.02	3515.33	-2469.87
3515.43	-160.211	3515.43	-1154.29	3515.43	-2132.99
3515.52	-307.211	3515.52	-1087.35	3515.52	-995.417
3515.62	-1893.21	3515.62	-1095.74	3515.62	-2463.41
3515.72	-673.211	3515.72	-2466.96	3515.72	-742.44
3515.82	92.7891	3515.82	-2321.15	3515.82	-694.424
3515.91	52.7891	3515.91	50.7103	3515.91	-1199.99
3516.01	699.789	3516.01	-1045.03	3516.01	-1430.23
3516.11	2020.79	3516.11	-750.327	3516.11	-560.052
3516.21	225.789	3516.21	-606.934	3516.21	-1855.4
3516.3	396.789	3516.3	-765.922	3516.3	-1940.38
3516.4	1434.79	3516.4	1496.73	3516.4	1123.38
3516.5	463.789	3516.5	-67.5719	3516.5	-746.793
3516.6	-105.211	3516.6	-877.883	3516.6	-1436.31
3516.7	-227.211	3516.7	69.438	3516.7	-777.11
3516.79	-360.211	3516.79	-20.1567	3516.79	-1059.43
3516.89	71.7891	3516.89	-937.291	3516.89	616.342
3516.99	957.789	3516.99	-983.593	3516.99	-142.163
3517.09	1375.79	3517.09	1092.31	3517.09	-2082.32
3517.18	211.789	3517.18	571.803	3517.18	154.499
3517.28	2070.79	3517.28	1512.26	3517.28	762.928
3517.38	1347.79	3517.38	992.148	3517.38	-105.26
3517.48	231.789	3517.48	-560.88	3517.48	-1129.97
3517.58	896.789	3517.58	-1122.84	3517.58	-2140.58
3517.67	-238.211	3517.67	-563.295	3517.67	-1161.66
3517.77	-581.211	3517.77	105.854	3517.77	-969.75
3517.87	-2850.21	3517.87	744.635	3517.87	-657.782
3517.97	-913.211	3517.97	428.43	3517.97	642.543
3518.06	-294.211	3518.06	1246.48	3518.06	1085.62
3518.16	-1219.21	3518.16	-279.637	3518.16	257.764
3518.26	-689.211	3518.26	1893.4	3518.26	1213.83
3518.36	-1407.21	3518.36	3375.78	3518.36	2600.46
3518.46	-1810.21	3518.46	930.339	3518.46	1787.72
3518.55	-305.211	3518.55	1585.82	3518.55	1145.86
3518.65	-335.211	3518.65	3113.32	3518.65	2609.7
3518.75	-1382.21	3518.75	5310.84	3518.75	3573.55
3518.85	457.789	3518.85	5199.79	3518.85	5212.47
3518.94	1297.79	3518.94	3844.85	3518.94	5530.24
3519.04	-956.211	3519.04	4610.51	3519.04	8500
3519.14	-719.211	3519.14	6861.09	3519.14	11736.6
3519.24	-378.211	3519.24	9013.08	3519.24	13193.3
3519.34	-1100.21	3519.34	8947.52	3519.34	12957.4
3519.43	-1079.21	3519.43	9507.46	3519.43	14606.6
3519.53	-19.2109	3519.53	10752.9	3519.53	17156.9
3519.63	-1401.21	3519.63	9984.33	3519.63	17969.7
3519.73	-604.211	3519.73	9934.84	3519.73	17270.9
3519.82	112.789	3519.82	10175	3519.82	16432.9
3519.92	841.789	3519.92	9942.76	3519.92	14385.1
3520.02	815.789	3520.02	9006.06	3520.02	11849.6
3520.12	237.789	3520.12	6345.61	3520.12	9691.51
3520.22	1117.79	3520.22	2732.08	3520.22	5156.62
3520.31	-510.211	3520.31	1002.48	3520.31	90.2917
3520.41	-178.211	3520.41	-1027.21	3520.41	-1749.19
3520.51	-1403.21	3520.51	-4734.01	3520.51	-6586.2
3520.61	-1729.21	3520.61	-6707.66	3520.61	-11169.6
3520.7	-1806.21	3520.7	-9360.11	3520.7	-16036
3520.8	-707.211	3520.8	-9875.3	3520.8	-16833
3520.9	-214.211	3520.9	-12497.4	3520.9	-18662.5
3521	-1948.21	3521	-12570.8	3521	-17904.2
3521.09	89.7891	3521.09	-12362.7	3521.09	-17346
3521.19	353.789	3521.19	-10999	3521.19	-15765.2
3521.29	877.789	3521.29	-7695.1	3521.29	-15265.3
3521.39	-445.211	3521.39	-6492.1	3521.39	-13452.7
3521.49	632.789	3521.49	-5348.53	3521.49	-11610.1
3521.58	136.789	3521.58	-4619.4	3521.58	-10717.8
3521.68	-659.211	3521.68	-4327.12	3521.68	-9004.04
3521.78	686.789	3521.78	-5024.58	3521.78	-5355.82
3521.88	-313.211	3521.88	-3542.01	3521.88	-2579.53
3521.97	-962.211	3521.97	-1678.34	3521.97	-4249.41
3522.07	26.7891	3522.07	-1905.54	3522.07	-4147.74
3522.17	495.789	3522.17	-2791.98	3522.17	-4458.14
3522.27	-8.21094	3522.27	-1631.27	3522.27	-4037.96
3522.37	-633.211	3522.37	-927.252	3522.37	-2103.26
3522.46	-581.211	3522.46	-2154	3522.46	-1533.18
3522.56	-1289.21	3522.56	-181.979	3522.56	-654.805
3522.66	-712.211	3522.66	1309.53	3522.66	-360.956
3522.76	-146.211	3522.76	1219.4	3522.76	-1640.17
3522.85	-2374.21	3522.85	1654.96	3522.85	-1344.24
3522.95	-1651.21	3522.95	67.4523	3522.95	-2687.42
3523.05	-558.211	3523.05	24.4987	3523.05	-2095.68
3523.15	527.789	3523.15	-833.43	3523.15	-2046.89
3523.25	1023.79	3523.25	-161.67	3523.25	-259.291
3523.34	588.789	3523.34	-341.109	3523.34	425.978
3523.44	1085.79	3523.44	-195.014	3523.44	-436.864
3523.54	-15.2109	3523.54	-996.905	3523.54	-182.016
3523.64	164.789	3523.64	444.545	3523.64	-1622.93
3523.73	-550.211	3523.73	1227.58	3523.73	-32.2092
3523.83	-1630.21	3523.83	-998.608	3523.83	-1327.52
3523.93	-1051.21	3523.93	-1996.86	3523.93	134.392
3524.03	-1558.21	3524.03	-740.064	3524.03	-357.28
3524.13	-1412.21	3524.13	73.8593	3524.13	-354.408
3524.22	-2054.21	3524.22	-663.033	3524.22	1276.11
3524.32	-965.211	3524.32	-1890.68	3524.32	1280.35
3524.42	-1197.21	3524.42	822.965	3524.42	281.435
3524.52	96.7891	3524.52	1124.98	3524.52	-609.546
3524.61	221.789	3524.61	577.403	3524.61	-1639.5
3524.71	184.789	3524.71	551.292	3524.71	587.646
3524.81	-743.211	3524.81	319.692	3524.81	1070.98
3524.91	-379.211	3524.91	-1379.34	3524.91	-3.40144
3525	-445.211	3525	-2176.72	3525	1899.62
3525.1	-1391.21	3525.1	-932.387	3525.1	3084.18
3525.2	-1054.21	3525.2	664.73	3525.2	2315.38
3525.3	-1336.21	3525.3	1509.68	3525.3	-216.711
3525.4	126.789	3525.4	246.491	3525.4	-1404.02
3525.49	2122.79	3525.49	1711.2	3525.49	219.495
3525.59	945.789	3525.59	104.833	3525.59	-968.118
3525.69	651.789	3525.69	167.404	3525.69	-1351.83
3525.79	-546.211	3525.79	765.915	3525.79	1219.35
3525.88	-1032.21	3525.88	-1906.65	3525.88	1467.42
3525.98	-529.211	3525.98	-1096.29	3525.98	-521.662
3526.08	371.789	3526.08	-245.039	3526.08	-1387.91
3526.18	204.789	3526.18	585.112	3526.18	689.679
3526.28	-643.211	3526.28	794.16	3526.28	-922.907
3526.37	-9.21094	3526.37	1776.1	3526.37	361.333
3526.47	170.789	3526.47	475.941	3526.47	289.395
3526.57	997.789	3526.57	418.67	3526.57	1369.28
3526.67	1303.79	3526.67	-121.702	3526.67	1787.99
3526.76	-293.211	3526.76	-1575.17	3526.76	14.5513
3526.86	1663.79	3526.86	-1445.7	3526.86	1040.99
3526.96	-202.211	3526.96	-992.312	3526.96	126.306
3527.06	-578.211	3527.06	-329.982	3527.06	-390.477
3527.16	-2110.21	3527.16	-1417.71	3527.16	410.642
3527.25	-504.211	3527.25	-1499.49	3527.25	707.674
3527.35	385.789	3527.35	164.686	3527.35	1660.64
3527.45	31.7891	3527.45	-130.171	3527.45	1204.54
3527.55	-699.211	3527.55	1217.94	3527.55	-171.602
3527.64	-236.211	3527.64	897.029	3527.64	-1567.79
3527.74	-2121.21	3527.74	-992.912	3527.74	207.974
3527.84	-630.211	3527.84	-981.876	3527.84	1234.7
3527.94	-194.211	3527.94	-2151.86	3527.94	271.399
3528.04	-1164.21	3528.04	-478.849	3528.04	-1136.92
3528.13	997.789	3528.13	1516.15	3528.13	-1174.26
3528.23	-1404.21	3528.23	1627.14	3528.23	243.389
3528.33	-1976.21	3528.33	-934.883	3528.33	239.022
3528.43	-340.211	3528.43	-1589.91	3528.43	-12.3529
3528.52	681.789	3528.52	286.068	3528.52	804.273
3528.62	843.789	3528.62	-491.951	3528.62	-1156.09
3528.72	-218.211	3528.72	334.035	3528.72	-11.4488
3528.82	-64.2109	3528.82	1734.03	3528.82	1123.2
3528.92	451.789	3528.92	979.026	3528.92	702.869
3529.01	818.789	3529.01	1072.04	3529.01	478.556
3529.11	-15.2109	3529.11	-377.933	3529.11	799.272
3529.21	-911.211	3529.21	-488.881	3529.21	-43.9749
3529.31	-1132.21	3529.31	366.193	3529.31	190.815
3529.4	-348.211	3529.4	-86.711	3529.4	-1156.36
3529.5	-709.211	3529.5	-1143.59	3529.5	-1225.49
3529.6	695.789	3529.6	766.565	3529.6	1183.44
3529.7	329.789	3529.7	1195.76	3529.7	-1237.57
3529.79	477.789	3529.79	60.9967	3529.79	557.488
3529.89	759.789	3529.89	-235.722	3529.89	1112.62
3529.99	440.789	3529.99	-512.397	3529.99	-45.1679
3530.09	-645.211	3530.09	-1571.02	3530.09	-647.874
3530.19	-531.211	3530.19	529.416	3530.19	1054.52
3530.28	-598.211	3530.28	-687.077	3530.28	113.031
3530.38	-52.2109	3530.38	-306.496	3530.38	-687.333
3530.48	-940.211	3530.48	1322.16	3530.48	-714.571
3530.58	-1184.21	3530.58	-519.102	3530.58	628.324
3530.67	-2301.21	3530.67	1140.72	3530.67	599.367
3530.77	-710.211	3530.77	547.654	3530.77	272.583
3530.87	-590.211	3530.87	-672.299	3530.87	-1423.01
3530.97	-916.211	3530.97	34.8742	3530.97	691.617
3531.07	-1762.21	3531.07	-878.822	3531.07	2744.46
3531.16	-885.211	3531.16	-957.38	3531.16	-114.474
3531.26	184.789	3531.26	-1610.78	3531.26	-1257.15
3531.36	-225.211	3531.36	-1220.01	3531.36	-1244.52
3531.46	-394.211	3531.46	698.963	3531.46	-1612.57
3531.55	-378.211	3531.55	-1403.85	3531.55	-206.253
3531.65	-875.211	3531.65	-1496.43	3531.65	637.443
3531.75	-2173.21	3531.75	-707.767	3531.75	-466.452
3531.85	387.789	3531.85	658.17	3531.85	312.11
3531.95	1223.79	3531.95	-1293.58	3531.95	548.193
3532.04	132.789	3532.04	-1646.98	3532.04	1174.86
3532.14	-410.211	3532.14	-2009.99	3532.14	723.176
3532.24	633.789	3532.24	-696.586	3532.24	-277.817
3532.34	646.789	3532.34	1306.27	3532.34	-1593.05
3532.43	1614.79	3532.43	836.639	3532.43	836.559
3532.53	1167.79	3532.53	666.588	3532.53	948.14
3532.63	-908.211	3532.63	1303.19	3532.63	-610.183
3532.73	-498.211	3532.73	1775.53	3532.73	-499.289
3532.82	-1374.21	3532.82	2167.67	3532.82	-395.053
3532.92	-989.211	3532.92	555.71	3532.92	-597.324
3533.02	-71.2109	3533.02	240.768	3533.02	2333.11
3533.12	-185.211	3533.12	1165.01	3533.12	192.507
3533.22	474.789	3533.22	1851.62	3533.22	-577.803
3533.31	-357.211	3533.31	-160.161	3533.31	-313.441
3533.41	79.7891	3533.41	1197.96	3533.41	1321.09
3533.51	-312.211	3533.51	1395.42	3533.51	441.521
3533.61	-678.211	3533.61	789.877	3533.61	1452.95
3533.7	1263.79	3533.7	-1655.65	3533.7	577.073
3533.8	1191.79	3533.8	375.341	3533.8	-122.605
3533.9	-4.21094	3533.9	576.099	3533.9	2693.66
3534	607.789	3534	1007.93	3534	1128.38
3534.1	71.7891	3534.1	1103.65	3534.1	-131.423
3534.19	-483.211	3534.19	306.039	3534.19	-1830.44
3534.29	515.789	3534.29	233.322	3534.29	651.697
3534.39	1130.79	3534.39	18.4824	3534.39	1531.96
3534.49	2167.79	3534.49	2324.34	3534.49	1513.06
3534.58	1206.79	3534.58	3056.2	3534.58	2094.83
3534.68	-707.211	3534.68	636.914	3534.68	2920.68
3534.78	-189.211	3534.78	2127.05	3534.78	5780.57
3534.88	-569.211	3534.88	3901.15	3534.88	5538.41
3534.98	998.789	3534.98	4555.07	3534.98	6654.94
3535.07	395.789	3535.07	4023.72	3535.07	7179.7
3535.17	-2508.21	3535.17	4907.76	3535.17	7650.76
3535.27	-765.211	3535.27	5142.92	3535.27	9994.69
3535.37	64.7891	3535.37	6087.88	3535.37	13251
3535.46	-555.211	3535.46	8284.48	3535.46	14525.3
3535.56	190.789	3535.56	9993.09	3535.56	14081.3
3535.66	696.789	3535.66	8376.63	3535.66	15912.2
3535.76	227.789	3535.76	11351.2	3535.76	16621.5
3535.86	486.789	3535.86	12524.3	3535.86	17282
3535.95	-941.211	3535.95	9081.06	3535.95	18450.6
3536.05	-1734.21	3536.05	9248.74	3536.05	15512.1
3536.15	-880.211	3536.15	7603.3	3536.15	10591.3
3536.25	-1512.21	3536.25	3975.73	3536.25	6507.38
3536.34	29.7891	3536.34	411.37	3536.34	4424.44
3536.44	-917.211	3536.44	1161.49	3536.44	-145.029
3536.54	-1069.21	3536.54	-1260.27	3536.54	-6387.96
3536.64	-1081.21	3536.64	-3971.18	3536.64	-9008.81
3536.74	418.789	3536.74	-7133.55	3536.74	-11912.4
3536.83	-379.211	3536.83	-9492.94	3536.83	-15697.1
3536.93	-425.211	3536.93	-11068.9	3536.93	-15500.4
3537.03	474.789	3537.03	-10147.2	3537.03	-16566.2
3537.13	-1381.21	3537.13	-9622.66	3537.13	-18427.6
3537.22	-135.211	3537.22	-10490.2	3537.22	-17125.8
3537.32	680.789	3537.32	-9791.14	3537.32	-16030.1
3537.42	-1160.21	3537.42	-9965.91	3537.42	-14070.7
3537.52	717.789	3537.52	-9041.98	3537.52	-13831.5
3537.61	80.7891	3537.61	-6405.58	3537.61	-10780.5
3537.71	-1333.21	3537.71	-6233.05	3537.71	-9272.92
3537.81	-624.211	3537.81	-4767.73	3537.81	-8964.06
3537.91	1217.79	3537.91	-2236.08	3537.91	-6720.3
3538.01	-242.211	3538.01	-4239.87	3538.01	-5943.96
3538.1	1899.79	3538.1	-4109.04	3538.1	-4823.57
3538.2	1694.79	3538.2	-3050.94	3538.2	-1658.08
3538.3	448.789	3538.3	-2483.62	3538.3	-827.874
3538.4	-684.211	3538.4	-1701.39	3538.4	-1940.83
3538.49	295.789	3538.49	-1416.52	3538.49	-2838.71
3538.59	693.789	3538.59	-1572.91	3538.59	-2022.02
3538.69	1284.79	3538.69	-1207.98	3538.69	-538.469
3538.79	1827.79	3538.79	-1640	3538.79	-612.513
3538.89	-349.211	3538.89	-1682.99	3538.89	-796.157
3538.98	-564.211	3538.98	-984.348	3538.98	-1745.42
3539.08	27.7891	3539.08	-1291.44	3539.08	140.432
3539.18	1231.79	3539.18	-531.068	3539.18	-1038.29
3539.28	-597.211	3539.28	-2285.08	3539.28	-2117.97
3539.37	-383.211	3539.37	-1927.99	3539.37	-2115.16
3539.47	-1768.21	3539.47	-128.826	3539.47	-949.216
3539.57	-392.211	3539.57	-525.945	3539.57	-460.082
3539.67	508.789	3539.67	-356.939	3539.67	-2239.07
3539.77	972.789	3539.77	-920.528	3539.77	304.28
3539.86	1182.79	3539.86	-2068.49	3539.86	-956.652
3539.96	-1407.21	3539.96	-916.616	3539.96	-172.533
3540.06	-156.211	3540.06	-614.745	3540.06	-2.08173
3540.16	-536.211	3540.16	-654.752	3540.16	-2078.09
3540.25	-1046.21	3540.25	-622.559	3540.25	-200.438
3540.35	-184.211	3540.35	582.897	3540.35	-1.01247
3540.45	-704.211	3540.45	372.685	3540.45	-1443.7
3540.55	-809.211	3540.55	270.894	3540.55	-1112.35
3540.65	-474.211	3540.65	729.605	3540.65	-328.833
3540.74	-749.211	3540.74	1086.87	3540.74	-33.0501
3540.84	285.789	3540.84	1724.73	3540.84	1208.04
3540.94	-491.211	3540.94	676.188	3540.94	-150.526
3541.04	581.789	3541.04	1164.28	3541.04	-560.706
3541.13	-259.211	3541.13	-580.945	3541.13	208.586
3541.23	712.789	3541.23	988.563	3541.23	-159.568
3541.33	627.789	3541.33	1255.84	3541.33	-552.113
3541.43	527.789	3541.43	8.8821	3541.43	830.963
3541.52	1317.79	3541.52	-0.300987	3541.52	327.658
3541.62	351.789	3541.62	451.299	3541.62	590.991
3541.72	594.789	3541.72	-314.288	3541.72	-1168.99
3541.82	631.789	3541.82	-422.025	3541.82	313.786
3541.92	-643.211	3541.92	742.109	3541.92	1167.34
3542.01	-630.211	3542.01	128.112	3542.01	-1065.32
3542.11	28.7891	3542.11	1720.98	3542.11	-583.215
3542.21	570.789	3542.21	-475.299	3542.21	-960.339
3542.31	1511.79	3542.31	-1834.69	3542.31	-622.656
3542.4	574.789	3542.4	-1305.17	3542.4	-3047.12
3542.5	-487.211	3542.5	-739.722	3542.5	-2044.71
3542.6	-226.211	3542.6	720.649	3542.6	-205.425
3542.7	-156.211	3542.7	-869.069	3542.7	251.711
3542.8	-79.2109	3542.8	-2607.88	3542.8	-807.307
3542.89	-720.211	3542.89	-913.769	3542.89	-1445.46
3542.99	-2301.21	3542.99	-908.712	3542.99	-1582.69
3543.09	-3075.21	3543.09	-1176.7	3543.09	1183
3543.19	-971.211	3543.19	-434.725	3543.19	323.618
3543.28	-419.211	3543.28	-696.814	3543.28	1197.14
3543.38	-586.211	3543.38	-163.969	3543.38	-532.455
3543.48	-713.211	3543.48	-1228.18	3543.48	26.8628
3543.58	-1022.21	3543.58	-601.422	3543.58	750.123
3543.68	-1348.21	3543.68	-172.688	3543.68	-1391.65
3543.77	620.789	3543.77	-1212.98	3543.77	-80.4745
3543.87	-739.211	3543.87	-1615.31	3543.87	-2414.36
3543.97	-858.211	3543.97	-62.6958	3543.97	-2892.33
3544.07	-67.2109	3544.07	138.881	3544.07	653.628
3544.16	-167.211	3544.16	257.435	3544.16	924.551
3544.26	-456.211	3544.26	471.978	3544.26	1054.46
3544.36	-1218.21	3544.36	-1332.49	3544.36	-903.661
3544.46	-1523.21	3544.46	116.008	3544.46	-1441.83
3544.56	-1874.21	3544.56	-246.529	3544.56	-1321.06
3544.65	-1987.21	3544.65	-1480.1	3544.65	-2145.34
3544.75	-601.211	3544.75	306.315	3544.75	1575.35
3544.85	-805.211	3544.85	1132.73	3544.85	899.036
3544.95	-397.211	3544.95	564.13	3544.95	-351.29
3545.04	331.789	3545.04	183.515	3545.04	-2491.65
3545.14	-804.211	3545.14	215.869	3545.14	-1256.06
3545.24	-919.211	3545.24	532.196	3545.24	-2132.51
3545.34	-893.211	3545.34	-887.488	3545.34	-1241.99
3545.44	-532.211	3545.44	17.8275	3545.44	-263.461
3545.53	1082.79	3545.53	77.1426	3545.53	692.064
3545.63	408.789	3545.63	-1871.56	3545.63	-1125.43
3545.73	-468.211	3545.73	-1606.28	3545.73	-1456.97
3545.83	-1398.21	3545.83	-1136.03	3545.83	-383.55
3545.92	-898.211	3545.92	201.218	3545.92	718.856
3546.02	-125.211	3546.02	-1424.54	3546.02	241.267
3546.12	-1396.21	3546.12	-1687.29	3546.12	-118.317
3546.22	1029.79	3546.22	-85.0453	3546.22	-1245.92
3546.31	1745.79	3546.31	-1140.83	3546.31	-214.549
3546.41	602.789	3546.41	420.374	3546.41	965.783
3546.51	-525.211	3546.51	356.565	3546.51	-413.899
3546.61	-1378.21	3546.61	-333.24	3546.61	-59.5736
3546.71	-103.211	3546.71	263.961	3546.71	135.761
3546.8	-314.211	3546.8	-445.844	3546.8	728.087
3546.9	-1378.21	3546.9	29.334	3546.9	-635.617
3547	-63.2109	3547	-290.507	3547	-2098.35
3547.1	2294.79	3547.1	-803.356	3547.1	-1498.1
3547.19	-588.211	3547.19	261.801	3547.19	-2237.84
3547.29	-773.211	3547.29	-1002.04	3547.29	-1674.57
3547.39	-366.211	3547.39	-640.875	3547.39	-235.298
3547.49	-418.211	3547.49	1498.27	3547.49	1283.95
3547.59	-556.211	3547.59	-1011.6	3547.59	1492.16
3547.68	-1419.21	3547.68	-790.479	3547.68	-1239.64
3547.78	-1894.21	3547.78	-195.352	3547.78	-478.427
3547.88	328.789	3547.88	-1235.22	3547.88	940.797
3547.98	1289.79	3547.98	-557.083	3547.98	-2200.98
3548.07	9.78906	3548.07	198.039	3548.07	-1708.77
3548.17	1276.79	3548.17	1225.14	3548.17	-177.599
3548.27	517.789	3548.27	235.243	3548.27	834.565
3548.37	1274.79	3548.37	-1330.65	3548.37	1241.74
3548.47	1619.79	3548.47	-1366.54	3548.47	-231.077
3548.56	370.789	3548.56	-658.428	3548.56	-1710.89
3548.66	-565.211	3548.66	18.6753	3548.66	-1232.71
3548.76	-2424.21	3548.76	193.763	3548.76	-302.568
3548.86	863.789	3548.86	-711.157	3548.86	-1213.44
3548.95	104.789	3548.95	-1528.07	3548.95	-887.295
3549.05	70.7891	3549.05	581.022	3549.05	-792.138
3549.15	-1440.21	3549.15	781.119	3549.15	97.0252
3549.25	-1376.21	3549.25	895.208	3549.25	-352.827
3549.34	-2027.21	3549.34	-971.718	3549.34	1264.3
3549.44	438.789	3549.44	-791.652	3549.44	864.406
3549.54	-321.211	3549.54	-1054.58	3549.54	1121.52
3549.64	-776.211	3549.64	-1464.5	3549.64	21.6549
3549.74	496.789	3549.74	-403.418	3549.74	267.796
3549.83	883.789	3549.83	-256.341	3549.83	-5.07526
3549.93	-575.211	3549.93	774.722	3549.93	-123.969
3550.03	-1220.21	3550.03	289.777	3550.03	-988.879
3550.13	431.789	3550.13	789.834	3550.13	531.217
3550.22	642.789	3550.22	276.902	3550.22	-1300.67
3550.32	1073.79	3550.32	1086.98	3550.32	-1390.55
3550.42	1155.79	3550.42	-433.956	3550.42	608.567
3550.52	-653.211	3550.52	1116.1	3550.52	410.659
3550.62	1064.79	3550.62	-684.855	3550.62	225.735
3550.71	2685.79	3550.71	-482.807	3550.71	-1191.19
3550.81	3073.79	3550.81	559.251	3550.81	-1323.09
3550.91	-478.211	3550.91	-1822.68	3550.91	-846.981
3551.01	-129.211	3551.01	-2160.62	3551.01	-417.879
3551.1	-777.211	3551.1	-481.575	3551.1	-270.798
3551.2	457.789	3551.2	-667.536	3551.2	-194.734
3551.3	693.789	3551.3	491.504	3551.3	-985.667
3551.4	855.789	3551.4	-1194.45	3551.4	-2444.58
3551.5	-251.211	3551.5	-703.389	3551.5	-2195.49
3551.59	-1397.21	3551.59	-494.334	3551.59	-798.397
3551.69	-945.211	3551.69	-650.291	3551.69	-1452.32
3551.79	-1046.21	3551.79	-476.257	3551.79	-2214.27
3551.89	-1578.21	3551.89	-939.224	3551.89	-1007.21
3551.98	120.789	3551.98	-603.181	3551.98	-1213.14
3552.08	1077.79	3552.08	1031.87	3552.08	-964.057
3552.18	1286.79	3552.18	106.92	3552.18	-610.973
3552.28	970.789	3552.28	-1122.04	3552.28	781.093
3552.38	-485.211	3552.38	-453.012	3552.38	385.141
3552.47	-128.211	3552.47	-972.984	3552.47	71.1871
3552.57	181.789	3552.57	178.053	3552.57	-1892.75
3552.67	-1031.21	3552.67	771.099	3552.67	109.325
3552.77	879.789	3552.77	-298.854	3552.77	-901.598
3552.86	922.789	3552.86	-426.818	3552.86	-1365.54
3552.96	872.789	3552.96	-145.793	3552.96	181.505
3553.06	1495.79	3553.06	-1252.77	3553.06	-555.455
3553.16	1655.79	3553.16	-520.737	3553.16	-50.4024
3553.26	498.789	3553.26	-345.696	3553.26	-362.333
3553.35	748.789	3553.35	-412.653	3553.35	-1518.26
3553.45	-948.211	3553.45	272.381	3553.45	881.795
3553.55	314.789	3553.55	-339.596	3553.55	415.833
3553.65	229.789	3553.65	-325.576	3553.65	236.866
3553.74	742.789	3553.74	249.451	3553.74	305.912
3553.84	-805.211	3553.84	-613.511	3553.84	-491.025
3553.94	939.789	3553.94	356.529	3553.94	-809.958
3554.04	189.789	3554.04	-231.439	3554.04	-840.905
3554.14	1179.79	3554.14	-488.418	3554.14	-1161.87
3554.23	1933.79	3554.23	345.599	3554.23	-735.841
3554.33	-394.211	3554.33	583.623	3554.33	-851.802
3554.43	-188.211	3554.43	499.657	3554.43	1195.26
3554.53	-1388.21	3554.53	554.695	3554.53	792.318
3554.62	-2166.21	3554.62	-149.274	3554.62	-319.63
3554.72	654.789	3554.72	-1596.25	3554.72	567.402
3554.82	1282.79	3554.82	-2150.24	3554.82	949.427
3554.92	-1155.21	3554.92	-2008.22	3554.92	67.4612
3555.01	-1257.21	3555.01	279.812	3555.01	191.513
3555.11	-1601.21	3555.11	2178.85	3555.11	-1052.43
3555.21	-805.211	3555.21	1757.88	3555.21	366.622
3555.31	-413.211	3555.31	2.89621	3555.31	737.654
3555.41	481.789	3555.41	-1972.09	3555.41	-698.325
3555.5	-894.211	3555.5	-883.073	3555.5	969.705
3555.6	-211.211	3555.6	201.956	3555.6	1358.75
3555.7	-9.21094	3555.7	777.99	3555.7	-1347.19
3555.8	-587.211	3555.8	1729.02	3555.8	-1403.14
3555.89	605.789	3555.89	-773.963	3555.89	326.888
3555.99	1310.79	3555.99	-776.951	3555.99	621.908
3556.09	1247.79	3556.09	-53.9357	3556.09	22.9337
3556.19	179.789	3556.19	-138.91	3556.19	799.977
3556.29	-1145.21	3556.29	407.123	3556.29	1677.03
3556.38	-2992.21	3556.38	105.152	3556.38	107.079
3556.48	-2929.21	3556.48	-286.83	3556.48	1008.11
3556.58	-1485.21	3556.58	-758.819	3556.58	1280.13
3556.68	958.789	3556.68	-1538.81	3556.68	296.15
3556.77	1494.79	3556.77	-605.782	3556.77	-1080.81
3556.87	663.789	3556.87	-486.751	3556.87	-548.758
3556.97	365.789	3556.97	584.278	3556.97	-22.7101
3557.07	-1602.21	3557.07	-550.704	3557.07	25.3204
3557.17	-1070.21	3557.17	1094.31	3557.17	-241.663
3557.26	-854.211	3557.26	-598.681	3557.26	-1204.64
3557.36	-213.211	3557.36	-2111.66	3557.36	-964.606
3557.46	-1833.21	3557.46	-393.629	3557.46	-391.555
3557.56	515.789	3557.56	-507.6	3557.56	636.492
3557.65	-27.2109	3557.65	-806.582	3557.65	-805.476
3557.75	-1258.21	3557.75	-1722.57	3557.75	-709.46
3557.85	731.789	3557.85	-2254.56	3557.85	-11.4413
3557.95	-940.211	3557.95	-755.54	3557.95	215.593
3558.04	-740.211	3558.04	-100.511	3558.04	-1758.36
3558.14	-1259.21	3558.14	6.51771	3558.14	-1016.31
3558.24	-217.211	3558.24	229.537	3558.24	928.722
3558.34	-1140.21	3558.34	1703.55	3558.34	1044.74
3558.44	-1366.21	3558.44	-624.443	3558.44	-1078.24
3558.53	1062.79	3558.53	-357.424	3558.53	-1908.21
3558.63	-113.211	3558.63	155.605	3558.63	-38.1654
3558.73	-1683.21	3558.73	-1693.37	3558.73	-1104.12
3558.83	338.789	3558.83	-752.346	3558.83	-2115.08
3558.92	1658.79	3558.92	-251.335	3558.92	-870.065
3559.02	1264.79	3559.02	2185.67	3559.02	-549.049
3559.12	317.789	3559.12	-404.308	3559.12	-1379.02
3559.22	-292.211	3559.22	-1276.28	3559.22	905.027
3559.32	1833.79	3559.32	-266.25	3559.32	-167.924
3559.41	582.789	3559.41	43.7711	3559.41	-901.888
3559.51	-959.211	3559.51	-700.217	3559.51	-760.869
3559.61	-1639.21	3559.61	1458.79	3559.61	-1561.85
3559.71	-2292.21	3559.71	59.8087	3559.71	43.1744
3559.8	982.789	3559.8	361.836	3559.8	2539.22
3559.9	732.789	3559.9	1397.87	3559.9	1903.27
3560	-421.211	3560	357.889	3560	350.308

## Sheet: Fig2.c
Time (min)	Conversion (%)
0	0
10.9	1.3029
16.3	5.01954
24.4	40.6804
27.1	76.0171
29.8	86.5899
35.2	90.7161
40.6	91.8039

## Sheet: Fig2.d
	FL.		Phos.
Wavelength (nm)	Normalized intensity	Wavelength (nm)	Normalized intensity
385	0.29244	385	0.00915
386	0.32006	386	0.01001
387	0.34757	387	0.01079
388	0.85834	388	0.01148
389	0.88308	389	0.0121
390	0.90651	390	0.01262
391	0.92784	391	0.01307
392	0.94612	392	0.01343
393	0.96244	393	0.01371
394	0.97527	394	0.0139
395	0.98596	395	0.01401
396	0.99309	396	0.01402
397	0.99811	397	0.0138
398	1	398	0.01373
399	0.99953	399	0.01377
400	0.99618	400	0.01364
401	0.99028	401	0.01304
402	0.98292	402	0.01267
403	0.97365	403	0.0123
404	0.96412	404	0.01189
405	0.95356	405	0.01169
406	0.94331	406	0.01161
407	0.93301	407	0.01125
408	0.92293	408	0.01138
409	0.91289	409	0.01126
410	0.90315	410	0.01136
411	0.89304	411	0.01126
412	0.88291	412	0.01166
413	0.87265	413	0.01186
414	0.86211	414	0.01209
415	0.85122	415	0.01218
416	0.83949	416	0.01199
417	0.82797	417	0.01207
418	0.81526	418	0.01207
419	0.80267	419	0.012
420	0.78921	420	0.01165
421	0.77562	421	0.01143
422	0.76121	422	0.01124
423	0.74671	423	0.01105
424	0.73205	424	0.01082
425	0.71729	425	0.01061
426	0.70314	426	0.01062
427	0.68879	427	0.01049
428	0.67544	428	0.01049
429	0.66186	429	0.01031
430	0.64925	430	0.01029
431	0.63667	431	0.01018
432	0.62438	432	0.01041
433	0.61238	433	0.01033
434	0.60053	434	0.01049
435	0.58902	435	0.01045
436	0.57794	436	0.01038
437	0.56727	437	0.01021
438	0.55644	438	0.00985
439	0.54605	439	0.00974
440	0.5356	440	0.00962
441	0.5256	441	0.00969
442	0.51534	442	0.00956
443	0.50549	443	0.00982
444	0.49542	444	0.00993
445	0.48548	445	0.01009
446	0.47584	446	0.01031
447	0.46627	447	0.01044
448	0.45689	448	0.01078
449	0.44753	449	0.01081
450	0.4387	450	0.01105
451	0.42963	451	0.01131
452	0.42125	452	0.01164
453	0.413	453	0.01174
454	0.40526	454	0.01212
455	0.39747	455	0.0122
456	0.39004	456	0.01227
457	0.38296	457	0.0122
458	0.37621	458	0.01235
459	0.37004	459	0.01281
460	0.36437	460	0.01289
461	0.35917	461	0.01323
462	0.35434	462	0.01351
463	0.35002	463	0.01383
464	0.34569	464	0.01389
465	0.34179	465	0.01411
466	0.3381	466	0.01415
467	0.33467	467	0.0144
468	0.33112	468	0.0146
469	0.32771	469	0.01423
470	0.32442	470	0.01458
471	0.32092	471	0.01445
472	0.31746	472	0.01472
473	0.31384	473	0.0147
474	0.31026	474	0.01493
475	0.30652	475	0.01463
476	0.30301	476	0.01475
477	0.29943	477	0.01512
478	0.29583	478	0.01544
479	0.29235	479	0.0156
480	0.28896	480	0.01561
481	0.28573	481	0.01565
482	0.28276	482	0.01563
483	0.2801	483	0.01572
484	0.27767	484	0.01591
485	0.27569	485	0.01614
486	0.27385	486	0.01634
487	0.27211	487	0.01674
488	0.27038	488	0.0169
489	0.26892	489	0.0167
490	0.26771	490	0.01701
491	0.26643	491	0.01706
492	0.26527	492	0.01752
493	0.26424	493	0.0177
494	0.26321	494	0.01738
495	0.26213	495	0.01753
496	0.26116	496	0.01799
497	0.25999	497	0.01815
498	0.25905	498	0.01803
499	0.25791	499	0.01839
500	0.25702	500	0.01865
501	0.25592	501	0.01883
502	0.25499	502	0.01936
503	0.25413	503	0.01995
504	0.25305	504	0.02072
505	0.252	505	0.02155
506	0.25098	506	0.02239
507	0.24999	507	0.0233
508	0.24891	508	0.02366
509	0.24793	509	0.02425
510	0.24666	510	0.02548
511	0.24562	511	0.02628
512	0.24453	512	0.02718
513	0.24354	513	0.02817
514	0.24245	514	0.02918
515	0.24135	515	0.03077
516	0.24018	516	0.03222
517	0.23911	517	0.03464
518	0.23792	518	0.03765
519	0.23663	519	0.04164
520	0.23546	520	0.04486
521	0.23438	521	0.05074
522	0.2336	522	0.05792
523	0.23273	523	0.0662
524	0.23235	524	0.07425
525	0.23194	525	0.08677
526	0.23203	526	0.09925
527	0.23243	527	0.11677
528	0.23329	528	0.13787
529	0.23471	529	0.16154
530	0.23689	530	0.19057
531	0.23983	531	0.22593
532	0.24354	532	0.26624
533	0.24804	533	0.31312
534	0.25339	534	0.36424
535	0.25943	535	0.4207
536	0.26585	536	0.48352
537	0.27277	537	0.54929
538	0.27971	538	0.61267
539	0.2872	539	0.67558
540	0.29437	540	0.73716
541	0.30146	541	0.79618
542	0.30774	542	0.85186
543	0.31345	543	0.89637
544	0.31833	544	0.9339
545	0.32217	545	0.96648
546	0.32497	546	0.98548
547	0.32641	547	0.99766
548	0.32683	548	1
549	0.32617	549	0.99545
550	0.32451	550	0.98761
551	0.32179	551	0.97382
552	0.31843	552	0.95579
553	0.31433	553	0.93432
554	0.30993	554	0.90781
555	0.30508	555	0.88541
556	0.29992	556	0.85969
557	0.29458	557	0.83217
558	0.2895	558	0.80412
559	0.28423	559	0.77837
560	0.27922	560	0.75612
561	0.27434	561	0.7361
562	0.26958	562	0.71592
563	0.26536	563	0.69548
564	0.26096	564	0.67672
565	0.25701	565	0.65861
566	0.25307	566	0.64001
567	0.24941	567	0.62278
568	0.24587	568	0.61137
569	0.24269	569	0.60298
570	0.23991	570	0.59383
571	0.23736	571	0.58538
572	0.23528	572	0.58445
573	0.23367	573	0.58073
574	0.23244	574	0.58283
575	0.2316	575	0.58934
576	0.23136	576	0.59561
577	0.23147	577	0.60662
578	0.23213	578	0.62316
579	0.23325	579	0.64234
580	0.23483	580	0.66552
581	0.23684	581	0.68617
582	0.23938	582	0.71195
583	0.24224	583	0.74069
584	0.24531	584	0.7662
585	0.2485	585	0.7935
586	0.25142	586	0.81877
587	0.25451	587	0.84063
588	0.25735	588	0.86184
589	0.26019	589	0.88059
590	0.26217	590	0.893
591	0.26381	591	0.90386
592	0.26488	592	0.91855
593	0.26563	593	0.92005
594	0.26559	594	0.92691
595	0.26486	595	0.92286
596	0.26369	596	0.9169
597	0.26198	597	0.90841
598	0.25964	598	0.90104
599	0.25657	599	0.88539
600	0.25313	600	0.86908
601	0.24928	601	0.85037
602	0.24504	602	0.83697
603	0.24052	603	0.81733
604	0.2357	604	0.79665
605	0.23088	605	0.77436
606	0.22582	606	0.74852
607	0.22076	607	0.72556
608	0.21572	608	0.70171
609	0.21071	609	0.68035
610	0.20556	610	0.65628
611	0.20078	611	0.63814
612	0.19581	612	0.62444
613	0.19099	613	0.60448
614	0.18615	614	0.5915
615	0.18172	615	0.56837
616	0.17741	616	0.55093
617	0.17318	617	0.53654
618	0.16924	618	0.52302
619	0.16533	619	0.50357
620	0.16177	620	0.49262
621	0.15815	621	0.47706
622	0.1546	622	0.46368
623	0.15142	623	0.44826
624	0.14859	624	0.43839
625	0.14588	625	0.42814
626	0.14315	626	0.42074
627	0.14061	627	0.41609
628	0.13834	628	0.40979
629	0.1364	629	0.403
630	0.1346	630	0.39672
631	0.13323	631	0.39938
632	0.13215	632	0.40313
633	0.13086	633	0.40654
634	0.13011	634	0.41082
635	0.12946	635	0.4072
636	0.12894	636	0.41382
637	0.12872	637	0.41855
638	0.1285	638	0.41841
639	0.12824	639	0.41856
640	0.12804	640	0.42238
641	0.12778	641	0.42033
642	0.1277	642	0.42289
643	0.12735	643	0.42239
644	0.12683	644	0.42348
645	0.12618	645	0.42387
646	0.12557	646	0.42415
647	0.12491	647	0.41981
648	0.12403	648	0.4154
649	0.1228	649	0.40523
650	0.12145	650	0.39902
651	0.12001	651	0.39922
652	0.11867	652	0.3974
653	0.11704	653	0.39351
654	0.11524	654	0.38912
655	0.11351	655	0.37938
656	0.11166	656	0.37394
657	0.10963	657	0.36359
658	0.10796	658	0.35377
659	0.10589	659	0.34724
660	0.10381	660	0.33803
661	0.10153	661	0.33077
662	0.09947	662	0.32394
663	0.09734	663	0.31678
664	0.09525	664	0.31082
665	0.09302	665	0.3003
666	0.09089	666	0.29374
667	0.08866	667	0.28629
668	0.08642	668	0.27976
669	0.08439	669	0.27204
670	0.08257	670	0.26562
671	0.08085	671	0.26209
672	0.07895	672	0.25514
673	0.07698	673	0.25123
674	0.07507	674	0.24372
675	0.07305	675	0.23313
676	0.07115	676	0.22675
677	0.06908	677	0.21651
678	0.06729	678	0.20845
679	0.06553	679	0.20366
680	0.06353	680	0.19664
681	0.06154	681	0.19429
682	0.05989	682	0.18889
683	0.05825	683	0.18446
684	0.05658	684	0.17951
685	0.05482	685	0.17012
686	0.0533	686	0.17153
687	0.05172	687	0.16664
688	0.05032	688	0.16145
689	0.04888	689	0.1562
690	0.04782	690	0.14931
691	0.04675	691	0.14698
692	0.04596	692	0.14538
693	0.04503	693	0.14488
694	0.04429	694	0.14015
695	0.04347	695	0.13984
696	0.04244	696	0.13936
697	0.04149	697	0.13525
698	0.04071	698	0.13747
699	0.04006	699	0.13881
700	0.03942	700	0.13769
701	0.03883	701	0.13815
702	0.03826	702	0.13791
703	0.03749	703	0.1357
704	0.03693	704	0.13471
705	0.0365	705	0.13008
706	0.03612	706	0.12644
707	0.03557	707	0.12195
708	0.03499	708	0.12053
709	0.03444	709	0.11861
710	0.03412	710	0.1165
711	0.03391	711	0.11957
712	0.03368	712	0.11931
713	0.03335	713	0.11507
714	0.03303	714	0.11216
715	0.03267	715	0.11269
716	0.03214	716	0.11103
717	0.03161	717	0.11016
718	0.03114	718	0.11145
719	0.03065	719	0.11354
720	0.03005	720	0.11544
721	0.02947	721	0.11591
722	0.02894	722	0.11416
723	0.02829	723	0.11021
724	0.02756	724	0.10864
725	0.02697	725	0.10577
726	0.02649	726	0.10259
727	0.02569	727	0.10293
728	0.02516	728	0.10302
729	0.02441	729	0.10198
730	0.02367	730	0.0984
731	0.02307	731	0.09832
732	0.02262	732	0.09198
733	0.02197	733	0.08592
734	0.02147	734	0.07976
735	0.02091	735	0.07816
736	0.02035	736	0.07718
737	0.01953	737	0.07644
738	0.01885	738	0.07667
739	0.01851	739	0.07499
740	0.01789	740	0.07367
741	0.01739	741	0.07001
742	0.01679	742	0.06493
743	0.01608	743	0.06193
744	0.01558	744	0.05967
745	0.01495	745	0.05868
746	0.01425	746	0.05556
747	0.01362	747	0.05628
748	0.01299	748	0.05872
749	0.01262	749	0.05943
750	0.01221	750	0.05398
751	0.0115	751	0.05445
752	0.01122	752	0.05022
753	0.01062	753	0.04887
754	0.01032	754	0.04683
755	0.01027	755	0.04916
756	0.00977	756	0.04438
757	0.00948	757	0.04241
758	0.00928	758	0.03971
759	0.0091	759	0.03891
760	0.00886	760	0.04033
761	0.00844	761	0.03769
762	0.00843	762	0.03629
763	0.00818	763	0.03344
764	0.00778	764	0.03207
765	0.00742	765	0.02957
766	0.00711	766	0.02932
767	0.00684	767	0.03126
768	0.00655	768	0.02874
769	0.00607	769	0.02766
770	0.00567	770	0.02049
771	0.00536	771	0.02034
772	0.005	772	0.01837
773	0.00482	773	0.01701
774	0.00449	774	0.01424
775	0.00434	775	0.01469
776	0.0041	776	0.01167
777	0.00375	777	0.01621
778	0.00365	778	0.01717
779	0.00349	779	0.01817
780	0.0031	780	0.01975
781	0.00304	781	0.01862
782	0.00286	782	0.01783
783	0.00262	783	0.01283
784	0.00227	784	0.01493
785	0.00196	785	0.0165
786	0.00178	786	0.02168
787	0.00154	787	0.02045
788	0.00127	788	0.0192
789	0.000901905	789	0.02035
790	0.000724988	790	0.01766
791	0.000564892	791	0.01625
792	0.000424682	792	0.01477
793	0.000304358	793	0.0132
794	0.000203918	794	0.01156
795	0.000123364	795	0.00983
796	6.26952e-05	796	0.00802
797	2.19116e-05	797	0.00614
798	1.01316e-06	798	0.00417
799	0	799	0.00213
800	1.88721e-05	800	0

## Sheet: Fig2.e
	20 s		25 s		30 s		35 s		40 s		50 s
Wavelength (nm)	Intensity (arb. units)	Wavelength (nm)	Intensity (arb. units)	Wavelength (nm)	Intensity (arb. units)	Wavelength (nm)	Intensity (arb. units)	Wavelength (nm)	Intensity (arb. units)	Wavelength (nm)	Intensity (arb. units)
385	11300	385	7240	385	6690	385	5300	385	15800	385	15000
386	11400	386	7310	386	6770	386	4940	386	13800	386	15400
387	11600	387	7460	387	6790	387	4420	387	11400	387	16100
388	11400	388	7540	388	6640	388	3860	388	9560	388	16400
389	11100	389	7530	389	6760	389	3510	389	8440	389	16900
390	11700	390	7510	390	6880	390	3340	390	7340	390	17000
391	11700	391	7440	391	6840	391	3060	391	6730	391	17900
392	12000	392	7850	392	6970	392	2800	392	6310	392	18200
393	11700	393	7980	393	6820	393	2740	393	6360	393	18300
394	11900	394	7860	394	6920	394	2710	394	5950	394	18500
395	11900	395	8080	395	6970	395	2620	395	6030	395	18700
396	11600	396	7880	396	7030	396	2790	396	6190	396	18800
397	11000	397	7750	397	7000	397	2770	397	6150	397	18800
398	11100	398	7450	398	6720	398	2680	398	6160	398	19000
399	11600	399	7700	399	6850	399	2820	399	6280	399	18100
400	11300	400	7340	400	6770	400	2720	400	6460	400	18600
401	11200	401	7450	401	6820	401	2620	401	6260	401	18000
402	11200	402	7470	402	6700	402	2760	402	6200	402	17300
403	11000	403	7480	403	6550	403	2670	403	6100	403	17100
404	10800	404	7060	404	6450	404	2660	404	6090	404	16900
405	10900	405	7510	405	6500	405	2670	405	6250	405	16700
406	10500	406	7310	406	6230	406	2550	406	5980	406	15700
407	9910	407	7160	407	6210	407	2620	407	5840	407	14900
408	10400	408	7070	408	6230	408	2540	408	5770	408	14500
409	10100	409	7070	409	6420	409	2510	409	5820	409	13600
410	8660	410	6090	410	5320	410	2200	410	4940	410	13100
411	8650	411	6180	411	5430	411	2140	411	4890	411	12500
412	8450	412	5920	412	5340	412	2030	412	4860	412	12300
413	8370	413	5780	413	5370	413	2200	413	4830	413	11700
414	8110	414	5780	414	5060	414	2120	414	4900	414	11800
415	7820	415	5710	415	5080	415	2030	415	4900	415	11300
416	7890	416	5690	416	4990	416	2180	416	4760	416	11200
417	7500	417	5510	417	4830	417	1980	417	4600	417	10300
418	7390	418	5610	418	4720	418	2060	418	4720	418	10700
419	7520	419	5260	419	4850	419	2040	419	4600	419	9860
420	7020	420	5240	420	4670	420	1970	420	4470	420	9170
421	6930	421	5180	421	4580	421	2070	421	4490	421	8640
422	6700	422	4890	422	4440	422	1980	422	4500	422	8430
423	6490	423	4850	423	4360	423	1980	423	4360	423	8180
424	6440	424	4630	424	4290	424	1960	424	4300	424	7720
425	6110	425	4560	425	4270	425	1900	425	4290	425	7430
426	6090	426	4600	426	4110	426	1770	426	3990	426	6870
427	5500	427	4230	427	4050	427	1870	427	3970	427	6220
428	5590	428	4410	428	3740	428	1850	428	3950	428	5730
429	5330	429	4200	429	3750	429	1780	429	3890	429	5400
430	5030	430	4000	430	3660	430	1700	430	3710	430	4530
431	4880	431	3880	431	3560	431	1690	431	3590	431	4100
432	4840	432	3800	432	3500	432	1720	432	3430	432	3850
433	4690	433	3650	433	3480	433	1580	433	3410	433	3240
434	4520	434	3510	434	3130	434	1530	434	3240	434	2810
435	4320	435	3420	435	3130	435	1530	435	3230	435	2500
436	4100	436	3280	436	3020	436	1500	436	3110	436	2360
437	4060	437	3110	437	2990	437	1550	437	2990	437	2180
438	3950	438	3000	438	2860	438	1510	438	3000	438	2040
439	3620	439	2920	439	2630	439	1400	439	2860	439	1890
440	3490	440	2900	440	2720	440	1300	440	2830	440	1840
441	3430	441	2740	441	2600	441	1400	441	2590	441	1760
442	3190	442	2660	442	2500	442	1400	442	2560	442	1720
443	3090	443	2530	443	2330	443	1350	443	2540	443	1780
444	2940	444	2460	444	2220	444	1260	444	2480	444	1660
445	2740	445	2360	445	2110	445	1170	445	2340	445	1600
446	2730	446	2270	446	2100	446	1210	446	2160	446	1580
447	2600	447	2140	447	2010	447	1160	447	2160	447	1610
448	2580	448	2090	448	1920	448	1180	448	2100	448	1620
449	2510	449	1980	449	1890	449	1150	449	2000	449	1600
450	2280	450	1920	450	1800	450	1120	450	1920	450	1480
451	2140	451	1810	451	1680	451	1180	451	1810	451	1370
452	2130	452	1780	452	1740	452	1150	452	1720	452	1330
453	2080	453	1800	453	1670	453	1130	453	1700	453	1310
454	2000	454	1740	454	1670	454	1090	454	1700	454	1260
455	1950	455	1660	455	1540	455	1030	455	1550	455	1190
456	1810	456	1540	456	1450	456	1070	456	1530	456	1240
457	1760	457	1540	457	1560	457	1100	457	1530	457	1270
458	1730	458	1550	458	1480	458	1070	458	1510	458	1230
459	1680	459	1490	459	1470	459	1050	459	1500	459	1210
460	1630	460	1340	460	1370	460	1070	460	1420	460	1240
461	1550	461	1350	461	1320	461	992	461	1330	461	1140
462	1530	462	1310	462	1370	462	974	462	1400	462	1120
463	1490	463	1260	463	1250	463	1040	463	1280	463	1220
464	1460	464	1260	464	1260	464	975	464	1330	464	1120
465	1460	465	1300	465	1230	465	1020	465	1280	465	1190
466	1360	466	1280	466	1290	466	1050	466	1310	466	1170
467	1380	467	1210	467	1220	467	1080	467	1310	467	1250
468	1310	468	1240	468	1200	468	1010	468	1190	468	1120
469	1250	469	1170	469	1130	469	1070	469	1270	469	1250
470	1240	470	1120	470	1180	470	1000	470	1200	470	1150
471	1140	471	1020	471	1100	471	1110	471	1200	471	1210
472	1180	472	1040	472	1050	472	1070	472	1210	472	1240
473	1190	473	958	473	1040	473	1060	473	1200	473	1230
474	1090	474	928	474	1020	474	1090	474	1210	474	1250
475	1130	475	1040	475	970	475	1080	475	1180	475	1240
476	1070	476	973	476	987	476	1040	476	1190	476	1200
477	976	477	938	477	992	477	1080	477	1170	477	1250
478	1030	478	892	478	993	478	1040	478	1200	478	1200
479	972	479	881	479	934	479	1120	479	1180	479	1250
480	924	480	880	480	891	480	1080	480	1110	480	1250
481	898	481	897	481	930	481	1070	481	1130	481	1230
482	895	482	859	482	945	482	1110	482	1210	482	1290
483	906	483	831	483	877	483	1060	483	1130	483	1220
484	838	484	832	484	814	484	1180	484	1120	484	1380
485	868	485	765	485	817	485	1130	485	1110	485	1310
486	816	486	759	486	844	486	1170	486	1060	486	1350
487	764	487	782	487	888	487	1200	487	1170	487	1400
488	739	488	767	488	846	488	1210	488	1100	488	1420
489	775	489	762	489	805	489	1170	489	1120	489	1370
490	794	490	751	490	799	490	1100	490	1080	490	1300
491	743	491	746	491	756	491	1140	491	1100	491	1320
492	766	492	689	492	830	492	1180	492	1130	492	1370
493	736	493	708	493	802	493	1290	493	1170	493	1430
494	715	494	736	494	809	494	1210	494	1140	494	1410
495	664	495	673	495	833	495	1270	495	1190	495	1400
496	762	496	673	496	797	496	1290	496	1130	496	1490
497	673	497	652	497	846	497	1260	497	1240	497	1470
498	740	498	701	498	793	498	1330	498	1120	498	1540
499	686	499	658	499	768	499	1330	499	1190	499	1560
500	712	500	709	500	862	500	1460	500	1210	500	1710
501	664	501	640	501	859	501	1410	501	1220	501	1660
502	652	502	690	502	917	502	1500	502	1310	502	1770
503	744	503	650	503	919	503	1490	503	1200	503	1760
504	669	504	663	504	946	504	1540	504	1340	504	1820
505	694	505	681	505	905	505	1620	505	1410	505	1820
506	703	506	713	506	911	506	1640	506	1340	506	1840
507	650	507	681	507	922	507	1710	507	1380	507	1970
508	665	508	677	508	1020	508	1760	508	1430	508	2090
509	664	509	637	509	1000	509	1790	509	1450	509	2140
510	673	510	700	510	1020	510	1760	510	1540	510	2040
511	706	511	663	511	1100	511	1860	511	1660	511	2220
512	730	512	709	512	1120	512	1950	512	1630	512	2330
513	769	513	679	513	1090	513	1960	513	1680	513	2320
514	724	514	700	514	1160	514	2150	514	1800	514	2350
515	713	515	679	515	1210	515	2250	515	1840	515	2440
516	805	516	705	516	1190	516	2330	516	2030	516	2580
517	748	517	718	517	1330	517	2460	517	2030	517	2680
518	725	518	712	518	1320	518	2690	518	2300	518	2810
519	749	519	718	519	1420	519	2770	519	2470	519	2970
520	723	520	758	520	1420	520	2980	520	2660	520	3020
521	739	521	707	521	1560	521	3210	521	2970	521	3350
522	780	522	719	522	1730	522	3510	522	3260	522	3610
523	744	523	769	523	1850	523	3900	523	3500	523	3910
524	779	524	766	524	1900	524	4270	524	4110	524	4280
525	791	525	756	525	2250	525	4770	525	4470	525	4770
526	805	526	807	526	2450	526	5220	526	4870	526	5230
527	811	527	825	527	2620	527	5860	527	5650	527	5850
528	837	528	879	528	2990	528	6590	528	6320	528	6420
529	823	529	871	529	3250	529	7290	529	7220	529	7210
530	861	530	902	530	3720	530	8230	530	8150	530	8150
531	913	531	982	531	4230	531	9330	531	9670	531	9000
532	966	532	968	532	4690	532	10600	532	10900	532	10200
533	975	533	978	533	5150	533	12100	533	12500	533	11500
534	1000	534	1070	534	5750	534	14000	534	14200	534	13100
535	966	535	1140	535	6560	535	16000	535	16400	535	14900
536	1010	536	1180	536	6880	536	18100	536	18600	536	17300
537	1090	537	1160	537	7680	537	20800	537	21400	537	19900
538	1060	538	1280	538	8400	538	23500	538	24300	538	22500
539	1070	539	1270	539	8860	539	26200	539	27300	539	25900
540	1100	540	1280	540	9530	540	29400	540	30200	540	29200
541	1170	541	1380	541	10100	541	32200	541	33700	541	32600
542	1150	542	1390	542	10500	542	35200	542	36900	542	36500
543	1230	543	1470	543	10900	543	38800	543	40900	543	43900
544	1160	544	1440	544	11300	544	41300	544	43600	544	48300
545	1250	545	1520	545	11500	545	43300	545	46500	545	51500
546	1300	546	1520	546	11700	546	45800	546	49200	546	53900
547	1250	547	1510	547	12000	547	47700	547	51700	547	57000
548	1280	548	1550	548	12000	548	49700	548	53100	548	59400
549	1290	549	1510	549	12000	549	50500	549	55100	549	61900
550	1370	550	1560	550	12100	550	51000	550	55600	550	62900
551	1380	551	1480	551	11900	551	51500	551	55900	551	63600
552	1350	552	1550	552	11900	552	51500	552	56400	552	64200
553	1320	553	1450	553	11500	553	50900	553	56300	553	64100
554	1390	554	1540	554	11500	554	50300	554	55900	554	63400
555	1430	555	1500	555	11000	555	48900	555	54800	555	62500
556	1440	556	1510	556	10700	556	47800	556	53600	556	60800
557	1380	557	1490	557	10500	557	46600	557	52200	557	59300
558	1470	558	1460	558	10400	558	44900	558	50900	558	57900
559	1440	559	1440	559	10000	559	43700	559	49100	559	55900
560	1480	560	1480	560	9710	560	42200	560	47600	560	54500
561	1450	561	1470	561	9590	561	40400	561	45900	561	52500
562	1490	562	1490	562	9100	562	39200	562	44500	562	50300
563	1380	563	1480	563	8790	563	37400	563	42700	563	48800
564	1440	564	1520	564	8540	564	36200	564	41400	564	47400
565	1510	565	1450	565	8130	565	35100	565	39800	565	45900
566	1470	566	1480	566	8200	566	33600	566	38400	566	43800
567	1480	567	1470	567	7970	567	32800	567	37000	567	41800
568	1510	568	1510	568	7880	568	31900	568	35700	568	40900
569	1520	569	1460	569	7550	569	30500	569	34500	569	39600
570	1500	570	1540	570	7560	570	29700	570	33400	570	38100
571	1580	571	1510	571	7410	571	29000	571	32400	571	37000
572	1520	572	1550	572	7430	572	28200	572	31800	572	36100
573	1540	573	1580	573	7270	573	27600	573	31100	573	35100
574	1500	574	1490	574	7220	574	27000	574	30300	574	34900
575	1500	575	1540	575	7190	575	26300	575	29400	575	33200
576	1580	576	1510	576	7250	576	26000	576	29300	576	32800
577	1540	577	1620	577	7230	577	25700	577	29000	577	32200
578	1600	578	1650	578	7250	578	25800	578	28800	578	31900
579	1510	579	1620	579	7340	579	25200	579	28300	579	32000
580	1510	580	1670	580	7440	580	25900	580	28700	580	31600
581	1600	581	1660	581	7600	581	25900	581	28800	581	32200
582	1620	582	1660	582	7660	582	26100	582	29200	582	32200
583	1610	583	1710	583	7870	583	26400	583	29700	583	32500
584	1510	584	1670	584	7980	584	27100	584	29900	584	33500
585	1530	585	1730	585	8170	585	27700	585	30600	585	33700
586	1540	586	1720	586	8170	586	27900	586	31100	586	34500
587	1530	587	1790	587	8330	587	28600	587	31500	587	34700
588	1470	588	1690	588	8400	588	29400	588	32400	588	35700
589	1570	589	1840	589	8470	589	30300	589	32900	589	36600
590	1470	590	1730	590	8490	590	30400	590	33600	590	37700
591	1490	591	1770	591	8570	591	31000	591	34200	591	38000
592	1460	592	1790	592	8760	592	31500	592	34300	592	38600
593	1490	593	1760	593	8670	593	32100	593	34700	593	39300
594	1470	594	1780	594	8430	594	32100	594	35100	594	39700
595	1520	595	1840	595	8310	595	32100	595	35400	595	40200
596	1470	596	1750	596	8380	596	32000	596	35500	596	40000
597	1440	597	1700	597	8360	597	32000	597	35200	597	39800
598	1420	598	1730	598	8050	598	31600	598	34900	598	39700
599	1400	599	1710	599	7970	599	31200	599	34700	599	39500
600	1460	600	1670	600	7620	600	30600	600	34300	600	38500
601	1440	601	1680	601	7590	601	30100	601	33300	601	38100
602	1370	602	1680	602	7440	602	29400	602	32900	602	37400
603	1350	603	1640	603	7210	603	28700	603	31800	603	36600
604	1340	604	1710	604	7160	604	27800	604	31200	604	35700
605	1330	605	1630	605	6820	605	27000	605	30300	605	34500
606	1300	606	1630	606	6510	606	26200	606	29500	606	33900
607	1310	607	1590	607	6470	607	25200	607	28800	607	32100
608	1320	608	1600	608	6160	608	24300	608	27600	608	31300
609	1240	609	1600	609	6030	609	23200	609	26300	609	30100
610	1250	610	1560	610	5680	610	22600	610	25400	610	28800
611	1200	611	1530	611	5560	611	21400	611	24300	611	28200
612	1260	612	1490	612	5460	612	20800	612	23700	612	26700
613	1250	613	1470	613	5170	613	19900	613	22400	613	25800
614	1220	614	1450	614	5090	614	18800	614	21900	614	24700
615	1200	615	1440	615	4800	615	18200	615	20800	615	23300
616	1170	616	1450	616	4900	616	17600	616	20200	616	22600
617	1120	617	1430	617	4630	617	16700	617	19300	617	21900
618	1110	618	1410	618	4470	618	16300	618	18400	618	20800
619	1150	619	1400	619	4360	619	15400	619	17500	619	20200
620	1120	620	1390	620	4190	620	14800	620	17000	620	19400
621	1100	621	1370	621	4040	621	14500	621	16400	621	18400
622	1050	622	1300	622	4000	622	13800	622	15700	622	18000
623	1040	623	1270	623	3850	623	13600	623	15000	623	17100
624	1050	624	1290	624	3840	624	12700	624	14400	624	17000
625	1050	625	1250	625	3700	625	12400	625	14000	625	15500
626	1000	626	1330	626	3540	626	11700	626	13500	626	15100
627	1040	627	1250	627	3540	627	11500	627	13000	627	14500
628	1010	628	1260	628	3450	628	11000	628	12500	628	14100
629	1010	629	1210	629	3240	629	10600	629	12200	629	13600
630	957	630	1200	630	3250	630	10400	630	11800	630	13100
631	940	631	1240	631	3200	631	10100	631	11200	631	12700
632	927	632	1170	632	3150	632	9900	632	11000	632	12500
633	950	633	1130	633	3110	633	9540	633	11000	633	12200
634	867	634	1170	634	3060	634	9240	634	10600	634	11800
635	902	635	1150	635	3000	635	9190	635	10100	635	11700
636	908	636	1160	636	2910	636	8720	636	10000	636	11400
637	883	637	1150	637	2870	637	8820	637	9810	637	10800
638	854	638	1120	638	2850	638	8490	638	9700	638	10900
639	801	639	1030	639	2840	639	8660	639	9560	639	10500
640	849	640	1130	640	2840	640	8340	640	9430	640	10300
641	843	641	1050	641	2780	641	8240	641	9260	641	10300
642	814	642	1080	642	2690	642	8150	642	9080	642	10200
643	791	643	1050	643	2610	643	8090	643	8870	643	10100
644	758	644	1030	644	2620	644	7940	644	8880	644	9950
645	803	645	1040	645	2490	645	7840	645	8880	645	9840
646	801	646	1020	646	2560	646	7560	646	8800	646	9650
647	737	647	1000	647	2400	647	7620	647	8440	647	9390
648	733	648	985	648	2400	648	7410	648	8260	648	9420
649	763	649	946	649	2390	649	7220	649	8010	649	9120
650	785	650	931	650	2310	650	7210	650	8050	650	8900
651	720	651	940	651	2320	651	7030	651	8040	651	8850
652	719	652	946	652	2220	652	6900	652	7680	652	8630
653	738	653	893	653	2190	653	6880	653	7400	653	8500
654	687	654	882	654	2090	654	6670	654	7500	654	8440
655	744	655	855	655	2070	655	6450	655	7190	655	8230
656	698	656	884	656	2020	656	6210	656	6940	656	7950
657	661	657	808	657	1900	657	6170	657	6740	657	7620
658	704	658	825	658	1960	658	6070	658	6650	658	7600
659	645	659	833	659	1890	659	5650	659	6370	659	7410
660	684	660	787	660	1840	660	5580	660	6190	660	6950
661	677	661	775	661	1730	661	5220	661	6010	661	6850
662	649	662	790	662	1650	662	5020	662	5740	662	6460
663	596	663	800	663	1620	663	4850	663	5540	663	6140
664	571	664	761	664	1570	664	4680	664	5270	664	5940
665	585	665	725	665	1540	665	4470	665	5050	665	5710
666	582	666	661	666	1480	666	4310	666	4950	666	5440
667	581	667	701	667	1440	667	4270	667	4670	667	5260
668	584	668	674	668	1380	668	3960	668	4540	668	5230
669	608	669	698	669	1320	669	3730	669	4300	669	4900
670	571	670	714	670	1320	670	3590	670	4240	670	4550
671	540	671	692	671	1340	671	3410	671	3880	671	4320
672	557	672	668	672	1240	672	3240	672	3820	672	3950
673	572	673	642	673	1270	673	3100	673	3590	673	3720
674	541	674	629	674	1160	674	3140	674	3450	674	3660
675	530	675	632	675	1210	675	2830	675	3350	675	3420
676	544	676	612	676	1150	676	2800	676	3220	676	3350
677	556	677	570	677	1130	677	2660	677	3050	677	3310
678	486	678	610	678	1090	678	2530	678	2960	678	3260
679	515	679	591	679	1040	679	2570	679	2790	679	3060
680	531	680	531	680	998	680	2340	680	2710	680	3170
681	526	681	577	681	1020	681	2190	681	2620	681	2890
682	478	682	541	682	980	682	2220	682	2490	682	2670
683	493	683	575	683	921	683	2170	683	2430	683	2650
684	505	684	611	684	951	684	2020	684	2400	684	2600
685	504	685	594	685	866	685	2010	685	2280	685	2460
686	507	686	571	686	922	686	1940	686	2270	686	2400
687	494	687	569	687	976	687	1910	687	2220	687	2320
688	502	688	510	688	914	688	1870	688	2100	688	2250
689	479	689	541	689	928	689	1780	689	2050	689	2280
690	500	690	575	690	849	690	1750	690	1920	690	2210
691	510	691	508	691	842	691	1670	691	1940	691	2050
692	458	692	521	692	817	692	1630	692	1960	692	1950
693	474	693	551	693	824	693	1640	693	1880	693	1920
694	475	694	561	694	827	694	1580	694	1840	694	1930
695	435	695	524	695	760	695	1530	695	1820	695	1840
696	430	696	495	696	794	696	1540	696	1660	696	1800
697	443	697	492	697	786	697	1470	697	1760	697	1850
698	440	698	534	698	757	698	1510	698	1670	698	1740
699	467	699	461	699	708	699	1420	699	1700	699	1780
700	473	700	485	700	730	700	1370	700	1620	700	1650
701	421	701	462	701	737	701	1380	701	1640	701	1600
702	414	702	489	702	732	702	1290	702	1540	702	1630
703	432	703	449	703	698	703	1270	703	1490	703	1550
704	414	704	506	704	706	704	1260	704	1480	704	1430
705	427	705	488	705	666	705	1190	705	1420	705	1480
706	403	706	435	706	670	706	1200	706	1460	706	1380
707	433	707	466	707	659	707	1200	707	1430	707	1400
708	423	708	442	708	652	708	1110	708	1370	708	1380
709	399	709	472	709	640	709	1160	709	1230	709	1260
710	396	710	470	710	648	710	1110	710	1320	710	1330
711	372	711	438	711	596	711	1070	711	1230	711	1250
712	396	712	456	712	610	712	1100	712	1280	712	1220
713	399	713	407	713	632	713	1100	713	1170	713	1270
714	398	714	387	714	558	714	1040	714	1210	714	1260
715	397	715	400	715	573	715	1010	715	1170	715	1180
716	398	716	407	716	572	716	1020	716	1170	716	1160
717	383	717	383	717	516	717	948	717	1100	717	1170
718	376	718	395	718	554	718	931	718	1130	718	1070
719	381	719	406	719	517	719	915	719	1100	719	1070
720	360	720	367	720	549	720	929	720	1060	720	1040
721	360	721	352	721	515	721	919	721	1090	721	1080
722	384	722	348	722	510	722	881	722	1050	722	1040
723	363	723	368	723	482	723	850	723	963	723	1000
724	359	724	369	724	479	724	779	724	1010	724	964
725	375	725	338	725	458	725	822	725	945	725	1000
726	385	726	319	726	487	726	788	726	951	726	986
727	327	727	337	727	474	727	838	727	871	727	1050
728	358	728	326	728	434	728	781	728	840	728	986
729	334	729	338	729	403	729	712	729	834	729	871
730	385	730	314	730	399	730	718	730	836	730	848
731	341	731	312	731	420	731	665	731	772	731	894
732	321	732	302	732	405	732	657	732	751	732	833
733	325	733	303	733	398	733	594	733	739	733	776
734	342	734	284	734	398	734	567	734	703	734	746
735	334	735	309	735	384	735	608	735	688	735	732
736	359	736	254	736	372	736	560	736	695	736	684
737	344	737	286	737	334	737	535	737	657	737	699
738	339	738	281	738	328	738	530	738	612	738	661
739	298	739	246	739	355	739	515	739	595	739	667
740	366	740	260	740	330	740	442	740	565	740	543
741	328	741	268	741	317	741	454	741	572	741	557
742	345	742	266	742	305	742	458	742	520	742	538
743	346	743	234	743	325	743	444	743	532	743	542
744	334	744	227	744	286	744	412	744	501	744	503
745	310	745	265	745	296	745	404	745	528	745	511
746	340	746	211	746	268	746	406	746	486	746	504
747	344	747	226	747	261	747	385	747	459	747	488
748	330	748	212	748	270	748	358	748	422	748	449
749	333	749	197	749	292	749	331	749	457	749	416
750	318	750	217	750	259	750	331	750	459	750	411
751	314	751	184	751	268	751	325	751	411	751	406
752	353	752	197	752	217	752	301	752	406	752	478
753	330	753	194	753	218	753	295	753	392	753	366
754	318	754	186	754	205	754	289	754	370	754	357
755	332	755	208	755	242	755	284	755	387	755	351
756	312	756	183	756	219	756	286	756	367	756	342
757	353	757	174	757	207	757	254	757	355	757	310
758	333	758	175	758	220	758	268	758	345	758	331
759	347	759	182	759	221	759	225	759	310	759	319
760	345	760	173	760	183	760	242	760	304	760	281
761	301	761	171	761	171	761	209	761	308	761	300
762	309	762	168	762	168	762	221	762	313	762	277
763	315	763	160	763	173	763	228	763	278	763	282
764	302	764	175	764	171	764	216	764	262	764	266
765	357	765	128	765	162	765	205	765	275	765	253
766	331	766	169	766	166	766	222	766	237	766	277
767	285	767	136	767	155	767	195	767	260	767	248
768	323	768	129	768	143	768	187	768	255	768	233
769	329	769	129	769	154	769	205	769	219	769	245
770	336	770	138	770	152	770	196	770	211	770	241
771	309	771	130	771	165	771	171	771	217	771	232
772	303	772	137	772	154	772	142	772	229	772	203
773	331	773	126	773	138	773	151	773	203	773	197
774	315	774	136	774	145	774	164	774	216	774	207
775	310	775	111	775	125	775	140	775	183	775	178
776	289	776	114	776	136	776	132	776	198	776	163
777	305	777	112	777	127	777	158	777	168	777	194
778	299	778	112	778	131	778	153	778	159	778	187
779	301	779	115	779	132	779	141	779	159	779	177
780	309	780	105	780	129	780	149	780	177	780	183
781	294	781	121	781	145	781	130	781	155	781	165
782	290	782	117	782	118	782	142	782	175	782	179
783	298	783	106	783	103	783	124	783	164	783	154
784	313	784	120	784	113	784	123	784	165	784	153
785	266	785	109	785	100	785	112	785	176	785	137
786	298	786	118	786	114	786	126	786	149	786	155
787	277	787	91	787	111	787	107	787	121	787	139
788	282	788	87	788	90	788	104	788	153	788	127
789	278	789	83	789	105	789	102	789	112	789	124
790	288	790	98	790	94	790	90	790	142	790	130
791	309	791	88	791	93	791	90	791	145	791	121
792	259	792	96	792	92	792	99	792	99	792	129
793	280	793	68	793	85	793	107	793	104	793	131
794	267	794	78	794	87	794	97	794	115	794	121
795	295	795	72	795	86	795	72	795	123	795	96
796	258	796	66	796	94	796	96	796	118	796	117
797	276	797	87	797	87	797	76	797	135	797	94
798	260	798	94	798	67	798	77	798	83	798	114
799	260	799	66	799	91	799	95	799	117	799	118
800	259	800	89	800	67	800	90	800	97	800	112

## Sheet: Fig2.f
	20 s		25 s		30 s		35 s		40 s		50 s
Time (ns)	Intensity (arb. units)	Time (ns)	Intensity (arb. units)	Time (ns)	Intensity (arb. units)	Time (ns)	Intensity (arb. units)	Time (ns)	Intensity (arb. units)	Time (ns)	Intensity (arb. units)
0	1	0	0	0	0	0	1	0	0	0	0
1000000	1	1000000	1	1000000	2	2500000	0	2500000	1	2500000	2
2000000	0	2000000	0	2000000	1	5000000	2	5000000	0	5000000	0
3000000	0	3000000	0	3000000	2	7500000	0	7500000	0	7500000	0
4000000	0	4000000	0	4000000	1	10000000	1	10000000	1	10000000	1
5000000	3	5000000	0	5000000	1	12500000	1	12500000	0	12500000	1
6000000	1	6000000	1	6000000	1	15000000	1	15000000	0	15000000	0
7000000	0	7000000	1	7000000	0	17500000	0	17500000	1	17500000	0
8e+06	0	8e+06	0	8e+06	0	20000000	2	20000000	1	20000000	1
9e+06	0	9e+06	1	9e+06	0	22500000	0	22500000	1	22500000	1
10000000	2	10000000	0	10000000	2	25000000	1	25000000	1	25000000	2
11000000	1	11000000	0	11000000	1	27500000	1	27500000	0	27500000	0
12000000	2	12000000	0	12000000	1	30000000	0	30000000	0	30000000	2
13000000	1	13000000	1	13000000	1	32500000	2	32500000	0	32500000	0
14000000	0	14000000	0	14000000	0	35000000	1	35000000	2	35000000	0
15000000	0	15000000	0	15000000	2	37500000	3	37500000	1	37500000	0
16000000	0	16000000	0	16000000	0	40000000	0	40000000	0	40000000	1
17000000	0	17000000	0	17000000	0	42500000	0	42500000	1	42500000	0
18000000	0	18000000	0	18000000	1	45000000	2	45000000	1	45000000	0
19000000	2	19000000	1	19000000	1	47500000	1	47500000	0	47500000	0
20000000	1	20000000	0	20000000	1	50000000	2	50000000	0	50000000	0
21000000	0	21000000	0	21000000	2	52500000	2	52500000	0	52500000	3
22000000	0	22000000	0	22000000	0	55000000	1	55000000	0	55000000	1
23000000	1	23000000	0	23000000	1	57500000	1	57500000	1	57500000	1
24000000	0	24000000	0	24000000	0	60000000	2	60000000	1	60000000	0
25000000	2	25000000	1	25000000	2	62500000	0	62500000	0	62500000	2
26000000	0	26000000	0	26000000	0	65000000	2	65000000	1	65000000	0
27000000	0	27000000	1	27000000	0	67500000	0	67500000	0	67500000	1
28000000	0	28000000	0	28000000	0	70000000	3	70000000	0	70000000	1
29000000	0	29000000	0	29000000	0	72500000	2	72500000	0	72500000	0
30000000	0	30000000	1	30000000	0	75000000	3	75000000	0	75000000	0
31000000	0	31000000	0	31000000	0	77500000	1	77500000	0	77500000	0
32000000	0	32000000	1	32000000	0	80000000	1	80000000	0	80000000	0
33000000	1	33000000	0	33000000	3	82500000	3	82500000	1	82500000	0
34000000	2	34000000	0	34000000	0	85000000	1	85000000	0	85000000	0
35000000	0	35000000	1	35000000	0	87500000	3	87500000	3	87500000	0
36000000	0	36000000	0	36000000	1	90000000	1	90000000	0	90000000	1
37000000	1	37000000	1	37000000	1	92500000	2	92500000	0	92500000	1
38000000	1	38000000	1	38000000	0	95000000	0	95000000	0	95000000	0
39000000	1	39000000	0	39000000	0	97500000	0	97500000	0	97500000	0
40000000	0	40000000	0	40000000	1	100000000	11300	100000000	11900	100000000	10197
41000000	0	41000000	0	41000000	1	103000000	7400	103000000	2680	102500000	2145
42000000	0	42000000	0	42000000	1	105000000	7010	105000000	2550	105000000	1764
43000000	0	43000000	0	43000000	1	108000000	6730	108000000	2400	107500000	1624
44000000	1	44000000	0	44000000	3	110000000	6700	110000000	2350	110000000	1476
45000000	0	45000000	0	45000000	1	113000000	6400	113000000	2280	112500000	1390
46000000	0	46000000	0	46000000	1	115000000	6410	115000000	2170	115000000	1299
47000000	1	47000000	0	47000000	1	118000000	6150	118000000	2110	117500000	1217
48000000	0	48000000	0	48000000	0	120000000	5980	120000000	2090	120000000	1188
49000000	0	49000000	0	49000000	1	123000000	6000	123000000	2060	122500000	1130
50000000	5983	50000000	5360	50000000	5121	125000000	5940	125000000	1980	125000000	1082
51000000	102	51000000	343	51000000	794	128000000	5870	128000000	2010	127500000	1073
52000000	61	52000000	227	52000000	655	130000000	5830	130000000	1970	130000000	1028
53000000	32	53000000	176	53000000	532	133000000	5940	133000000	1980	132500000	915
54000000	25	54000000	125	54000000	504	135000000	5690	135000000	1830	135000000	940
55000000	28	55000000	116	55000000	460	138000000	5550	138000000	1830	137500000	919
56000000	27	56000000	86	56000000	404	140000000	5750	140000000	1850	140000000	954
57000000	28	57000000	100	57000000	414	143000000	5530	143000000	1800	142500000	861
58000000	20	58000000	92	58000000	377	145000000	5550	145000000	1710	145000000	948
59000000	12	59000000	58	59000000	304	148000000	5410	148000000	1700	147500000	828
60000000	23	60000000	82	60000000	312	150000000	5310	150000000	1700	150000000	838
61000000	22	61000000	66	61000000	285	153000000	5370	153000000	1670	152500000	836
62000000	20	62000000	53	62000000	304	155000000	5380	155000000	1590	155000000	902
63000000	16	63000000	51	63000000	296	158000000	5260	158000000	1590	157500000	798
64000000	13	64000000	47	64000000	264	160000000	5140	160000000	1590	160000000	724
65000000	23	65000000	54	65000000	318	163000000	5080	163000000	1570	162500000	772
66000000	14	66000000	40	66000000	261	165000000	4980	165000000	1590	165000000	750
67000000	10	67000000	33	67000000	276	168000000	4920	168000000	1550	167500000	728
68000000	8	68000000	41	68000000	259	170000000	4960	170000000	1620	170000000	753
69000000	11	69000000	37	69000000	268	173000000	4800	173000000	1560	172500000	705
70000000	10	70000000	33	70000000	222	175000000	4930	175000000	1500	175000000	759
71000000	11	71000000	25	71000000	246	178000000	4790	178000000	1490	177500000	695
72000000	13	72000000	35	72000000	258	180000000	4840	180000000	1530	180000000	720
73000000	5	73000000	32	73000000	248	183000000	4710	183000000	1470	182500000	625
74000000	7	74000000	36	74000000	219	185000000	4670	185000000	1420	185000000	703
75000000	6	75000000	29	75000000	213	188000000	4710	188000000	1370	187500000	751
76000000	7	76000000	28	76000000	202	190000000	4570	190000000	1450	190000000	639
77000000	9	77000000	22	77000000	200	193000000	4570	193000000	1360	192500000	614
78000000	5	78000000	30	78000000	203	195000000	4650	195000000	1410	195000000	675
79000000	4	79000000	31	79000000	198	198000000	4560	198000000	1330	197500000	604
80000005	11	80000005	19	80000005	189	200000000	4540	200000000	1320	200000000	613
81000005	6	81000005	26	81000005	183	203000000	4530	203000000	1380	202500000	626
82000005	5	82000005	20	82000005	175	205000000	4420	205000000	1340	205000000	633
83000005	4	83000005	27	83000005	204	208000000	4500	208000000	1280	207500000	642
84000005	6	84000005	25	84000005	166	210000000	4510	210000000	1300	210000000	561
85000005	5	85000005	33	85000005	199	213000000	4350	213000000	1220	212500000	610
86000005	4	86000005	15	86000005	194	215000000	4370	215000000	1240	215000000	562
87000005	4	87000005	14	87000005	191	218000000	4190	218000000	1280	217500000	578
88000006	3	88000006	25	88000006	179	220000000	4190	220000000	1190	220000000	558
89000006	6	89000006	18	89000006	166	223000000	4260	223000000	1160	222500000	528
90000006	6	90000006	16	90000006	192	225000000	4240	225000000	1260	225000000	541
91000006	9	91000006	17	91000006	157	228000000	4010	228000000	1200	227500000	523
92000006	4	92000006	10	92000006	167	230000000	4100	230000000	1160	230000000	569
93000006	8	93000006	28	93000006	192	233000000	4120	233000000	1180	232500000	512
94000006	4	94000006	19	94000006	178	235000000	4060	235000000	1180	235000000	513
95000006	3	95000006	6	95000006	162	238000000	4000	238000000	1190	237500000	513
96000006	7	96000006	18	96000006	159	240000000	4050	240000000	1140	240000000	460
97000006	3	97000006	16	97000006	157	243000000	4020	243000000	1130	242500000	487
98000006	2	98000006	15	98000006	156	245000000	3920	245000000	1110	245000000	543
99000006	2	99000006	7	99000006	165	248000000	3920	248000000	1070	247500000	469
100000000	4	100000000	18	100000000	162	250000000	3790	250000000	1140	250000000	470
101000000	4	101000000	25	101000000	148	253000000	4070	253000000	1060	252500000	471
102000000	7	102000000	15	102000000	146	255000000	3860	255000000	1130	255000000	506
103000000	4	103000000	9	103000000	155	258000000	3860	258000000	1120	257500000	429
104000000	2	104000000	15	104000000	144	260000000	3750	260000000	1070	260000000	466
105000000	4	105000000	13	105000000	167	263000000	3850	263000000	1060	262500000	454
106000000	4	106000000	12	106000000	169	265000000	3780	265000000	987	265000000	487
107000000	10	107000000	8	107000000	152	268000000	3560	268000000	1080	267500000	452
108000000	5	108000000	14	108000000	153	270000000	3700	270000000	1080	270000000	442
109000000	3	109000000	8	109000000	141	273000000	3600	273000000	1090	272500000	433
110000000	3	110000000	11	110000000	139	275000000	3600	275000000	1020	275000000	398
111000000	5	111000000	8	111000000	120	278000000	3610	278000000	993	277500000	433
112000000	4	112000000	15	112000000	155	280000000	3580	280000000	1020	280000000	441
113000000	5	113000000	10	113000000	158	283000000	3540	283000000	989	282500000	419
114000000	2	114000000	8	114000000	131	285000000	3540	285000000	1000	285000000	442
115000000	7	115000000	12	115000000	145	288000000	3540	288000000	966	287500000	429
116000000	1	116000000	16	116000000	125	290000000	3350	290000000	958	290000000	384
117000000	1	117000000	13	117000000	149	293000000	3490	293000000	982	292500000	402
118000000	2	118000000	19	118000000	134	295000000	3340	295000000	999	295000000	389
119000000	1	119000000	18	119000000	136	298000000	3350	298000000	958	297500000	439
120000000	0	120000000	6	120000000	135	300000000	3350	300000000	925	300000000	395
121000000	2	121000000	11	121000000	138	303000000	3360	303000000	951	302500000	392
122000000	0	122000000	11	122000000	117	305000000	3310	305000000	949	305000000	405
123000000	0	123000000	10	123000000	111	308000000	3340	308000000	891	307500000	378
124000000	3	124000000	7	124000000	128	310000000	3420	310000000	928	310000000	384
125000000	1	125000000	10	125000000	128	313000000	3280	313000000	958	312500000	393
126000000	4	126000000	7	126000000	132	315000000	3250	315000000	897	315000000	388
127000000	4	127000000	8	127000000	110	318000000	3210	318000000	866	317500000	356
128000000	3	128000000	8	128000000	88	320000000	3250	320000000	891	320000000	361
129000000	2	129000000	3	129000000	110	323000000	3280	323000000	877	322500000	407
130000000	2	130000000	10	130000000	128	325000000	3180	325000000	917	325000000	361
131000000	5	131000000	8	131000000	117	328000000	3060	328000000	865	327500000	349
132000000	6	132000000	8	132000000	84	330000000	3070	330000000	842	330000000	375
133000000	0	133000000	8	133000000	123	333000000	3030	333000000	839	332500000	309
134000000	2	134000000	4	134000000	130	335000000	3130	335000000	855	335000000	335
135000000	2	135000000	4	135000000	126	338000000	3100	338000000	856	337500000	343
136000000	0	136000000	8	136000000	95	340000000	2950	340000000	889	340000000	350
137000000	1	137000000	8	137000000	120	343000000	3010	343000000	833	342500000	308
138000000	1	138000000	8	138000000	107	345000000	2990	345000000	804	345000000	337
139000000	1	139000000	6	139000000	117	348000000	2990	348000000	838	347500000	372
140000000	3	140000000	12	140000000	118	350000000	2940	350000000	792	350000000	346
141000000	5	141000000	9	141000000	94	353000000	3020	353000000	832	352500000	334
142000000	0	142000000	9	142000000	107	355000000	2940	355000000	756	355000000	334
143000000	5	143000000	10	143000000	96	358000000	2960	358000000	822	357500000	316
144000000	1	144000000	10	144000000	117	360000000	2720	360000000	786	360000000	325
145000000	1	145000000	7	145000000	96	363000000	2780	363000000	775	362500000	347
146000000	2	146000000	6	146000000	113	365000000	2860	365000000	799	365000000	310
147000000	0	147000000	3	147000000	89	368000000	2770	368000000	828	367500000	330
148000000	1	148000000	6	148000000	103	370000000	2870	370000000	784	370000000	319
149000000	1	149000000	4	149000000	96	373000000	2820	373000000	774	372500000	308
150000000	2	150000000	11	150000000	94	375000000	2780	375000000	753	375000000	322
151000000	3	151000000	8	151000000	98	378000000	2710	378000000	743	377500000	294
152000000	0	152000000	10	152000000	120	380000000	2710	380000000	741	380000000	314
153000000	2	153000000	7	153000000	97	383000000	2680	383000000	797	382500000	296
154000000	1	154000000	5	154000000	87	385000000	2710	385000000	715	385000000	287
155000000	3	155000000	5	155000000	94	388000000	2670	388000000	711	387500000	296
156000000	0	156000000	11	156000000	101	390000000	2670	390000000	680	390000000	282
157000000	2	157000000	9	157000000	93	393000000	2710	393000000	716	392500000	286
158000000	3	158000000	6	158000000	92	395000000	2620	395000000	766	395000000	301
159000000	2	159000000	7	159000000	83	398000000	2680	398000000	712	397500000	291
160000000	0	160000000	8	160000000	87	400000000	2580	400000000	712	400000000	282
161000000	2	161000000	10	161000000	114	403000000	2480	403000000	664	402500000	289
162000000	2	162000000	1	162000000	98	405000000	2630	405000000	712	405000000	262
163000000	0	163000000	2	163000000	96	408000000	2510	408000000	764	407500000	250
164000000	2	164000000	5	164000000	92	410000000	2580	410000000	693	410000000	286
165000000	2	165000000	7	165000000	92	413000000	2510	413000000	668	412500000	286
166000000	1	166000000	4	166000000	90	415000000	2400	415000000	689	415000000	260
167000000	2	167000000	4	167000000	76	418000000	2470	418000000	706	417500000	262
168000000	4	168000000	2	168000000	83	420000000	2460	420000000	583	420000000	252
169000000	1	169000000	3	169000000	89	423000000	2510	423000000	661	422500000	268
170000000	1	170000000	6	170000000	100	425000000	2450	425000000	683	425000000	283
171000000	0	171000000	3	171000000	115	428000000	2440	428000000	657	427500000	260
172000000	1	172000000	3	172000000	92	430000000	2450	430000000	636	430000000	250
173000000	6	173000000	3	173000000	99	433000000	2400	433000000	702	432500000	278
174000000	2	174000000	8	174000000	94	435000000	2360	435000000	659	435000000	228
175000000	0	175000000	6	175000000	91	438000000	2240	438000000	647	437500000	261
176000000	4	176000000	4	176000000	102	440000000	2470	440000000	639	440000000	250
177000000	6	177000000	7	177000000	84	443000000	2330	443000000	588	442500000	253
178000000	3	178000000	4	178000000	77	445000000	2300	445000000	627	445000000	253
179000000	1	179000000	4	179000000	67	448000000	2340	448000000	643	447500000	247
180000000	1	180000000	6	180000000	92	450000000	2350	450000000	583	450000000	243
181000000	1	181000000	3	181000000	84	453000000	2270	453000000	636	452500000	249
182000000	1	182000000	3	182000000	92	455000000	2220	455000000	619	455000000	234
183000000	4	183000000	3	183000000	77	458000000	2200	458000000	581	457500000	242
184000000	2	184000000	3	184000000	77	460000000	2220	460000000	583	460000000	220
185000000	3	185000000	5	185000000	85	463000000	2170	463000000	601	462500000	212
186000000	0	186000000	4	186000000	89	465000000	2100	465000000	560	465000000	223
187000000	1	187000000	4	187000000	74	468000000	2240	468000000	607	467500000	241
188000000	1	188000000	1	188000000	81	470000000	2220	470000000	577	470000000	238
189000000	4	189000000	5	189000000	77	473000000	2100	473000000	598	472500000	231
190000000	1	190000000	9	190000000	79	475000000	2190	475000000	575	475000000	210
191000000	0	191000000	5	191000000	80	478000000	2200	478000000	584	477500000	241
192000000	0	192000000	10	192000000	76	480000000	2150	480000000	528	480000000	230
193000000	2	193000000	7	193000000	75	483000000	2080	483000000	659	482500000	173
194000000	1	194000000	7	194000000	80	485000000	2070	485000000	531	485000000	201
195000000	2	195000000	5	195000000	66	488000000	2000	488000000	545	487500000	232
196000000	4	196000000	4	196000000	81	490000000	2090	490000000	558	490000000	197
197000000	0	197000000	4	197000000	83	493000000	1920	493000000	588	492500000	230
198000000	1	198000000	1	198000000	70	495000000	2090	495000000	525	495000000	210
199000000	2	199000000	5	199000000	63	498000000	2050	498000000	529	497500000	213
200000000	0	200000000	2	200000000	74	500000000	1990	500000000	538	500000000	205
201000000	1	201000000	4	201000000	73	503000000	2060	503000000	517	502500000	192
202000000	1	202000000	6	202000000	63	505000000	2030	505000000	545	505000000	220
203000000	2	203000000	2	203000000	73	508000000	1920	508000000	553	507500000	169
204000000	0	204000000	3	204000000	66	510000000	1950	510000000	504	510000000	212
205000000	2	205000000	5	205000000	78	513000000	1920	513000000	530	512500000	216
206000000	2	206000000	7	206000000	73	515000000	1950	515000000	549	515000000	191
207000000	0	207000000	7	207000000	81	518000000	1880	518000000	482	517500000	160
208000000	1	208000000	6	208000000	67	520000000	1980	520000000	545	520000000	202
209000000	2	209000000	2	209000000	78	523000000	1900	523000000	505	522500000	194
210000000	1	210000000	4	210000000	76	525000000	1790	525000000	454	525000000	201
211000000	2	211000000	4	211000000	64	528000000	1840	528000000	482	527500000	185
212000000	3	212000000	2	212000000	98	530000000	1840	530000000	513	530000000	177
213000000	0	213000000	1	213000000	71	533000000	1870	533000000	463	532500000	166
214000000	0	214000000	2	214000000	74	535000000	1910	535000000	506	535000000	191
215000000	0	215000000	6	215000000	70	538000000	1860	538000000	493	537500000	155
216000000	1	216000000	3	216000000	80	540000000	1870	540000000	492	540000000	162
217000000	1	217000000	4	217000000	78	543000000	1790	543000000	531	542500000	189
218000000	2	218000000	6	218000000	60	545000000	1740	545000000	471	545000000	173
219000000	0	219000000	4	219000000	61	548000000	1760	548000000	466	547500000	197
220000000	1	220000000	1	220000000	62	550000000	1770	550000000	494	550000000	172
221000000	2	221000000	6	221000000	52	553000000	1700	553000000	453	552500000	196
222000000	4	222000000	4	222000000	62	555000000	1760	555000000	450	555000000	146
223000000	2	223000000	2	223000000	73	558000000	1780	558000000	442	557500000	195
224000000	0	224000000	2	224000000	70	560000000	1740	560000000	455	560000000	168
225000000	0	225000000	4	225000000	72	563000000	1720	563000000	466	562500000	180
226000000	2	226000000	6	226000000	72	565000000	1600	565000000	412	565000000	181
227000000	1	227000000	5	227000000	70	568000000	1650	568000000	453	567500000	158
228000000	0	228000000	3	228000000	71	570000000	1660	570000000	459	570000000	185
229000000	0	229000000	4	229000000	71	573000000	1660	573000000	430	572500000	191
230000000	1	230000000	2	230000000	70	575000000	1620	575000000	441	575000000	182
231000000	0	231000000	2	231000000	68	578000000	1590	578000000	417	577500000	150
232000000	4	232000000	5	232000000	53	580000000	1620	580000000	449	580000000	160
233000000	1	233000000	2	233000000	68	583000000	1630	583000000	458	582500000	159
234000000	0	234000000	2	234000000	68	585000000	1630	585000000	414	585000000	170
235000000	1	235000000	4	235000000	61	588000000	1660	588000000	454	587500000	184
236000000	2	236000000	5	236000000	77	590000000	1590	590000000	421	590000000	144
237000000	2	237000000	2	237000000	61	593000000	1600	593000000	455	592500000	152
238000000	1	238000000	3	238000000	65	595000000	1630	595000000	381	595000000	155
239000000	1	239000000	5	239000000	63	598000000	1570	598000000	407	597500000	145
240000000	0	240000000	0	240000000	50	600000000	1560	600000000	421	600000000	126
241000000	0	241000000	4	241000000	54	603000000	1520	603000000	380	602500000	136
242000000	0	242000000	2	242000000	64	605000000	1580	605000000	422	605000000	164
243000000	0	243000000	5	243000000	52	608000000	1620	608000000	444	607500000	159
244000000	0	244000000	0	244000000	58	610000000	1500	610000000	455	610000000	129
245000000	2	245000000	2	245000000	64	613000000	1530	613000000	404	612500000	143
246000000	1	246000000	4	246000000	65	615000000	1530	615000000	406	615000000	154
247000000	1	247000000	2	247000000	64	618000000	1490	618000000	387	617500000	166
248000000	2	248000000	2	248000000	72	620000000	1470	620000000	410	620000000	137
249000000	1	249000000	2	249000000	59	623000000	1460	623000000	385	622500000	126
250000000	1	250000000	3	250000000	57	625000000	1470	625000000	415	625000000	155
251000000	1	251000000	0	251000000	46	628000000	1480	628000000	392	627500000	139
252000000	0	252000000	2	252000000	59	630000000	1420	630000000	379	630000000	143
253000000	0	253000000	5	253000000	73	633000000	1400	633000000	378	632500000	157
254000000	1	254000000	5	254000000	59	635000000	1410	635000000	413	635000000	130
255000000	0	255000000	0	255000000	61	638000000	1390	638000000	368	637500000	160
256000000	3	256000000	6	256000000	52	640000000	1350	640000000	383	640000000	104
257000000	2	257000000	4	257000000	60	643000000	1400	643000000	335	642500000	132
258000000	1	258000000	5	258000000	75	645000000	1340	645000000	351	645000000	148
259000000	2	259000000	6	259000000	58	648000000	1390	648000000	362	647500000	137
260000000	0	260000000	1	260000000	71	650000000	1300	650000000	375	650000000	122
261000000	1	261000000	1	261000000	59	653000000	1320	653000000	369	652500000	139
262000000	4	262000000	5	262000000	70	655000000	1300	655000000	367	655000000	141
263000000	3	263000000	5	263000000	70	658000000	1320	658000000	360	657500000	122
264000000	1	264000000	1	264000000	57	660000000	1340	660000000	357	660000000	152
265000000	0	265000000	3	265000000	64	663000000	1310	663000000	303	662500000	140
266000000	0	266000000	5	266000000	59	665000000	1290	665000000	362	665000000	142
267000000	1	267000000	1	267000000	53	668000000	1300	668000000	362	667500000	110
268000000	1	268000000	1	268000000	66	670000000	1310	670000000	341	670000000	113
269000000	0	269000000	3	269000000	53	673000000	1270	673000000	324	672500000	131
270000000	1	270000000	4	270000000	55	675000000	1280	675000000	369	675000000	123
271000000	2	271000000	4	271000000	63	678000000	1360	678000000	345	677500000	130
272000000	0	272000000	2	272000000	48	680000000	1240	680000000	357	680000000	135
273000000	1	273000000	1	273000000	55	683000000	1190	683000000	310	682500000	123
274000000	1	274000000	0	274000000	53	685000000	1220	685000000	358	685000000	139
275000000	1	275000000	1	275000000	54	688000000	1200	688000000	332	687500000	130
276000000	0	276000000	2	276000000	51	690000000	1250	690000000	300	690000000	108
277000000	2	277000000	2	277000000	51	693000000	1240	693000000	299	692500000	134
278000000	1	278000000	1	278000000	52	695000000	1240	695000000	342	695000000	116
279000000	2	279000000	0	279000000	41	698000000	1220	698000000	318	697500000	122
280000000	1	280000000	6	280000000	44	700000000	1200	700000000	304	700000000	119
281000000	0	281000000	2	281000000	44	703000000	1180	703000000	316	702500000	112
282000000	2	282000000	0	282000000	56	705000000	1260	705000000	300	705000000	108
283000000	1	283000000	2	283000000	57	708000000	1170	708000000	329	707500000	123
284000000	3	284000000	2	284000000	54	710000000	1170	710000000	285	710000000	121
285000000	0	285000000	0	285000000	51	713000000	1180	713000000	328	712500000	126
286000000	0	286000000	3	286000000	45	715000000	1170	715000000	321	715000000	121
287000000	0	287000000	2	287000000	55	718000000	1120	718000000	303	717500000	96
288000000	1	288000000	2	288000000	66	720000000	1230	720000000	318	720000000	121
289000000	0	289000000	3	289000000	58	723000000	1120	723000000	302	722500000	109
290000000	0	290000000	2	290000000	42	725000000	1130	725000000	308	725000000	109
291000000	3	291000000	7	291000000	63	728000000	1150	728000000	310	727500000	110
292000000	0	292000000	1	292000000	51	730000000	1090	730000000	298	730000000	116
293000000	2	293000000	0	293000000	61	733000000	1100	733000000	287	732500000	96
294000000	0	294000000	2	294000000	47	735000000	1080	735000000	266	735000000	118
295000000	0	295000000	3	295000000	53	738000000	1040	738000000	300	737500000	95
296000000	1	296000000	0	296000000	52	740000000	1040	740000000	289	740000000	98
297000000	0	297000000	2	297000000	47	743000000	1150	743000000	284	742500000	112
298000000	0	298000000	2	298000000	44	745000000	1110	745000000	305	745000000	119
299000000	0	299000000	1	299000000	54	748000000	1070	748000000	271	747500000	105
300000000	0	300000000	1	300000000	43	750000000	1020	750000000	267	750000000	111
301000000	0	301000000	2	301000000	36	753000000	1060	753000000	288	752500000	113
302000000	0	302000000	1	302000000	51	755000000	1080	755000000	301	755000000	118
303000000	0	303000000	2	303000000	60	758000000	1060	758000000	312	757500000	94
304000000	0	304000000	2	304000000	49	760000000	1080	760000000	276	760000000	101
305000000	0	305000000	2	305000000	50	763000000	1010	763000000	275	762500000	130
306000000	1	306000000	4	306000000	62	765000000	1070	765000000	259	765000000	93
307000000	1	307000000	4	307000000	43	768000000	1110	768000000	261	767500000	113
308000000	0	308000000	2	308000000	42	770000000	1020	770000000	309	770000000	101
309000000	4	309000000	2	309000000	39	773000000	1040	773000000	299	772500000	109
310000000	0	310000000	2	310000000	39	775000000	965	775000000	262	775000000	86
311000000	0	311000000	1	311000000	57	778000000	978	778000000	287	777500000	111
312000000	1	312000000	2	312000000	54	780000000	1060	780000000	245	780000000	95
313000000	1	313000000	1	313000000	42	783000000	978	783000000	273	782500000	91
314000000	1	314000000	3	314000000	51	785000000	1000	785000000	270	785000000	95
315000000	0	315000000	5	315000000	60	788000000	1020	788000000	266	787500000	89
316000000	0	316000000	4	316000000	49	790000000	987	790000000	250	790000000	81
317000000	1	317000000	2	317000000	41	793000000	969	793000000	271	792500000	92
318000000	1	318000000	3	318000000	59	795000000	962	795000000	262	795000000	92
319000000	2	319000000	1	319000000	38	798000000	985	798000000	276	797500000	102
320000000	2	320000000	1	320000000	49	800000000	956	800000000	260	800000000	81
321000000	0	321000000	2	321000000	40	803000000	964	803000000	250	802500000	95
322000000	3	322000000	1	322000000	54	805000000	966	805000000	247	805000000	93
323000000	0	323000000	1	323000000	55	808000000	920	808000000	260	807500000	84
324000000	0	324000000	4	324000000	34	810000000	904	810000000	273	810000000	59
325000000	1	325000000	3	325000000	36	813000000	912	813000000	221	812500000	89
326000000	3	326000000	0	326000000	43	815000000	952	815000000	252	815000000	72
327000000	3	327000000	0	327000000	52	818000000	945	818000000	213	817500000	93
328000000	1	328000000	3	328000000	41	820000000	876	820000000	233	820000000	87
329000000	0	329000000	0	329000000	57	823000000	876	823000000	204	822500000	82
330000000	1	330000000	1	330000000	45	825000000	933	825000000	271	825000000	81
331000000	2	331000000	1	331000000	53	828000000	915	828000000	224	827500000	96
332000000	3	332000000	5	332000000	38	830000000	903	830000000	192	830000000	87
333000000	0	333000000	0	333000000	49	833000000	882	833000000	231	832500000	81
334000000	0	334000000	5	334000000	43	835000000	812	835000000	217	835000000	96
335000000	2	335000000	1	335000000	38	838000000	913	838000000	257	837500000	107
336000000	1	336000000	2	336000000	50	840000000	835	840000000	228	840000000	92
337000000	0	337000000	3	337000000	43	843000000	866	843000000	238	842500000	69
338000000	1	338000000	1	338000000	37	845000000	836	845000000	222	845000000	97
339000000	1	339000000	2	339000000	42	848000000	853	848000000	228	847500000	80
340000000	2	340000000	2	340000000	50	850000000	870	850000000	202	850000000	73
341000000	3	341000000	1	341000000	35	853000000	801	853000000	238	852500000	81
342000000	5	342000000	1	342000000	32	855000000	837	855000000	219	855000000	68
343000000	0	343000000	5	343000000	44	858000000	799	858000000	216	857500000	74
344000000	0	344000000	1	344000000	33	860000000	865	860000000	226	860000000	89
345000000	1	345000000	1	345000000	41	863000000	796	863000000	228	862500000	78
346000000	2	346000000	7	346000000	53	865000000	807	865000000	181	865000000	87
347000000	0	347000000	1	347000000	48	868000000	827	868000000	202	867500000	91
348000000	0	348000000	1	348000000	35	870000000	783	870000000	233	870000000	93
349000000	1	349000000	2	349000000	45	873000000	793	873000000	232	872500000	77
350000000	1	350000000	1	350000000	46	875000000	788	875000000	198	875000000	67
351000000	0	351000000	2	351000000	33	878000000	788	878000000	192	877500000	70
352000000	0	352000000	1	352000000	39	880000000	782	880000000	187	880000000	65
353000000	1	353000000	4	353000000	49	883000000	796	883000000	197	882500000	64
354000000	0	354000000	4	354000000	38	885000000	778	885000000	223	885000000	77
355000000	1	355000000	1	355000000	30	888000000	771	888000000	182	887500000	62
356000000	0	356000000	2	356000000	40	890000000	738	890000000	182	890000000	75
357000000	1	357000000	0	357000000	42	893000000	701	893000000	171	892500000	68
358000000	2	358000000	3	358000000	35	895000000	791	895000000	203	895000000	63
359000000	0	359000000	2	359000000	43	898000000	782	898000000	184	897500000	65
360000000	0	360000000	2	360000000	32	900000000	749	900000000	191	900000000	79
361000000	0	361000000	2	361000000	31	903000000	675	903000000	187	902500000	83
362000000	1	362000000	2	362000000	41	905000000	727	905000000	212	905000000	64
363000000	0	363000000	3	363000000	37	908000000	780	908000000	183	907500000	82
364000000	3	364000000	1	364000000	43	910000000	749	910000000	200	910000000	70
365000000	1	365000000	3	365000000	42	913000000	770	913000000	191	912500000	69
366000000	2	366000000	1	366000000	38	915000000	740	915000000	173	915000000	74
367000000	0	367000000	3	367000000	33	918000000	733	918000000	208	917500000	64
368000000	1	368000000	2	368000000	31	920000000	753	920000000	191	920000000	82
369000000	0	369000000	2	369000000	25	923000000	672	923000000	180	922500000	64
370000000	0	370000000	3	370000000	36	925000000	678	925000000	192	925000000	60
371000000	0	371000000	3	371000000	32	928000000	669	928000000	196	927500000	50
372000000	0	372000000	1	372000000	34	930000000	719	930000000	180	930000000	44
373000000	0	373000000	0	373000000	39	933000000	711	933000000	170	932500000	69
374000000	1	374000000	2	374000000	35	935000000	645	935000000	186	935000000	69
375000000	0	375000000	2	375000000	30	938000000	690	938000000	172	937500000	61
376000000	0	376000000	1	376000000	36	940000000	735	940000000	183	940000000	72
377000000	1	377000000	0	377000000	33	943000000	646	943000000	169	942500000	65
378000000	1	378000000	2	378000000	34	945000000	681	945000000	204	945000000	53
379000000	0	379000000	2	379000000	28	948000000	689	948000000	144	947500000	60
380000000	1	380000000	2	380000000	23	950000000	678	950000000	191	950000000	57
381000000	1	381000000	0	381000000	36	953000000	678	953000000	181	952500000	64
382000000	1	382000000	1	382000000	38	955000000	650	955000000	179	955000000	63
383000000	2	383000000	1	383000000	38	958000000	678	958000000	159	957500000	65
384000000	2	384000000	3	384000000	28	960000000	632	960000000	166	960000000	47
385000000	1	385000000	1	385000000	36	963000000	677	963000000	185	962500000	57
386000000	2	386000000	2	386000000	33	965000000	632	965000000	181	965000000	63
387000000	1	387000000	1	387000000	35	968000000	611	968000000	155	967500000	61
388000000	1	388000000	3	388000000	28	970000000	641	970000000	162	970000000	66
389000000	0	389000000	4	389000000	25	973000000	612	973000000	161	972500000	44
390000000	0	390000000	0	390000000	30	975000000	635	975000000	153	975000000	57
391000000	1	391000000	0	391000000	31	978000000	600	978000000	164	977500000	63
392000000	0	392000000	0	392000000	34	980000000	604	980000000	160	980000000	60
393000000	1	393000000	2	393000000	29	983000000	640	983000000	167	982500000	66
394000000	2	394000000	2	394000000	35	985000000	611	985000000	168	985000000	47
395000000	0	395000000	1	395000000	29	988000000	600	988000000	146	987500000	61
396000000	1	396000000	5	396000000	33	990000000	541	990000000	149	990000000	53
397000000	0	397000000	0	397000000	38	993000000	629	993000000	141	992500000	42
398000000	0	398000000	1	398000000	30	995000000	558	995000000	145	995000000	49
399000000	2	399000000	1	399000000	31	998000000	582	998000000	145	997500000	60
400000000	0	400000000	0	400000000	30	1000000000	625	1000000000	160	1000000000	66
401000000	0	401000000	2	401000000	35	1000000000	599	1000000000	158	1002500000	52
402000000	0	402000000	3	402000000	37	1010000000	576	1010000000	133	1005000000	52
403000000	0	403000000	3	403000000	34	1010000000	553	1010000000	153	1007500000	42
404000000	2	404000000	5	404000000	29	1010000000	581	1010000000	147	1010000000	52
405000000	2	405000000	0	405000000	42	1010000000	548	1010000000	134	1012500000	53
406000000	2	406000000	0	406000000	32	1020000000	586	1020000000	157	1015000000	55
407000000	0	407000000	0	407000000	28	1020000000	563	1020000000	147	1017500000	64
408000000	1	408000000	1	408000000	25	1020000000	549	1020000000	148	1020000000	50
409000000	2	409000000	1	409000000	26	1020000000	565	1020000000	136	1022500000	53
410000000	1	410000000	3	410000000	34	1030000000	565	1030000000	180	1025000000	54
411000000	0	411000000	1	411000000	29	1030000000	528	1030000000	158	1027500000	47
412000000	0	412000000	1	412000000	32	1030000000	587	1030000000	142	1030000000	53
413000000	0	413000000	0	413000000	26	1030000000	505	1030000000	149	1032500000	52
414000000	0	414000000	0	414000000	34	1040000000	522	1040000000	119	1035000000	56
415000000	0	415000000	1	415000000	34	1040000000	563	1040000000	151	1037500000	47
416000000	0	416000000	1	416000000	29	1040000000	534	1040000000	161	1040000000	57
417000000	0	417000000	0	417000000	38	1040000000	511	1040000000	144	1042500000	48
418000000	2	418000000	1	418000000	31	1050000000	505	1050000000	145	1045000000	45
419000000	1	419000000	2	419000000	30	1050000000	576	1050000000	154	1047500000	42
420000000	0	420000000	2	420000000	33	1050000000	529	1050000000	129	1050000000	43
421000000	2	421000000	2	421000000	33	1050000000	483	1050000000	130	1052500000	47
422000000	0	422000000	0	422000000	28	1060000000	549	1060000000	128	1055000000	40
423000000	1	423000000	1	423000000	22	1060000000	517	1060000000	139	1057500000	52
424000000	3	424000000	1	424000000	34	1060000000	538	1060000000	127	1060000000	46
425000000	1	425000000	2	425000000	30	1060000000	515	1060000000	132	1062500000	52
426000000	1	426000000	1	426000000	37	1070000000	516	1070000000	127	1065000000	46
427000000	1	427000000	0	427000000	40	1070000000	505	1070000000	122	1067500000	50
428000000	1	428000000	0	428000000	23	1070000000	475	1070000000	135	1070000000	45
429000000	1	429000000	2	429000000	26	1070000000	487	1070000000	110	1072500000	47
430000000	0	430000000	1	430000000	31	1080000000	452	1080000000	106	1075000000	45
431000000	0	431000000	1	431000000	34	1080000000	469	1080000000	138	1077500000	54
432000000	0	432000000	9	432000000	35	1080000000	484	1080000000	121	1080000000	33
433000000	1	433000000	1	433000000	23	1080000000	450	1080000000	139	1082500000	53
434000000	1	434000000	1	434000000	22	1090000000	472	1090000000	121	1085000000	47
435000000	1	435000000	0	435000000	22	1090000000	477	1090000000	130	1087500000	46
436000000	0	436000000	1	436000000	21	1090000000	479	1090000000	129	1090000000	37
437000000	0	437000000	2	437000000	33	1090000000	505	1090000000	122	1092500000	54
438000000	1	438000000	0	438000000	32	1100000000	534	1100000000	103	1095000000	39
439000000	0	439000000	2	439000000	27	1100000000	454	1100000000	104	1097500000	47
440000000	0	440000000	2	440000000	30	1100000000	470	1100000000	111	1100000000	48
441000000	0	441000000	0	441000000	23	1100000000	465	1100000000	105	1102500000	49
442000000	1	442000000	2	442000000	33	1110000000	466	1110000000	125	1105000000	44
443000000	0	443000000	0	443000000	32	1110000000	458	1110000000	140	1107500000	42
444000000	0	444000000	2	444000000	22	1110000000	478	1110000000	116	1110000000	40
445000000	0	445000000	2	445000000	24	1110000000	495	1110000000	106	1112500000	41
446000000	1	446000000	3	446000000	20	1120000000	463	1120000000	120	1115000000	41
447000000	0	447000000	2	447000000	22	1120000000	431	1120000000	120	1117500000	27
448000000	0	448000000	2	448000000	30	1120000000	469	1120000000	124	1120000000	45
449000000	0	449000000	0	449000000	34	1120000000	489	1120000000	115	1122500000	45
450000000	0	450000000	0	450000000	19	1130000000	466	1130000000	97	1125000000	44
451000000	0	451000000	1	451000000	20	1130000000	472	1130000000	119	1127500000	44
452000000	0	452000000	0	452000000	24	1130000000	437	1130000000	108	1130000000	36
453000000	1	453000000	2	453000000	31	1130000000	479	1130000000	94	1132500000	37
454000000	0	454000000	2	454000000	23	1140000000	437	1140000000	95	1135000000	39
455000000	2	455000000	3	455000000	36	1140000000	410	1140000000	120	1137500000	36
456000000	1	456000000	1	456000000	21	1140000000	428	1140000000	101	1140000000	40
457000000	0	457000000	2	457000000	40	1140000000	430	1140000000	112	1142500000	36
458000000	1	458000000	2	458000000	30	1150000000	421	1150000000	120	1145000000	40
459000000	1	459000000	1	459000000	23	1150000000	389	1150000000	101	1147500000	30
460000000	1	460000000	1	460000000	27	1150000000	428	1150000000	108	1150000000	41
461000000	0	461000000	1	461000000	22	1150000000	458	1150000000	124	1152500000	33
462000000	0	462000000	1	462000000	25	1160000000	406	1160000000	118	1155000000	51
463000000	1	463000000	2	463000000	28	1160000000	402	1160000000	96	1157500000	33
464000000	0	464000000	0	464000000	26	1160000000	435	1160000000	119	1160000000	54
465000000	0	465000000	0	465000000	26	1160000000	370	1160000000	100	1162500000	29
466000000	0	466000000	0	466000000	24	1170000000	376	1170000000	121	1165000000	29
467000000	1	467000000	1	467000000	31	1170000000	394	1170000000	119	1167500000	34
468000000	1	468000000	0	468000000	29	1170000000	374	1170000000	96	1170000000	36
469000000	0	469000000	2	469000000	29	1170000000	395	1170000000	103	1172500000	33
470000000	1	470000000	1	470000000	28	1180000000	382	1180000000	113	1175000000	35
471000000	0	471000000	1	471000000	24	1180000000	419	1180000000	90	1177500000	35
472000000	0	472000000	2	472000000	22	1180000000	376	1180000000	98	1180000000	38
473000000	0	473000000	0	473000000	20	1180000000	393	1180000000	106	1182500000	30
474000000	1	474000000	1	474000000	24	1190000000	387	1190000000	97	1185000000	40
475000000	2	475000000	0	475000000	29	1190000000	354	1190000000	110	1187500000	30
476000000	1	476000000	2	476000000	31	1190000000	373	1190000000	92	1190000000	36
477000000	2	477000000	2	477000000	20	1190000000	365	1190000000	99	1192500000	38
478000000	0	478000000	2	478000000	28	1200000000	329	1200000000	103	1195000000	32
479000000	2	479000000	1	479000000	28	1200000000	373	1200000000	82	1197500000	33
480000000	0	480000000	1	480000000	24	1200000000	385	1200000000	99	1200000000	23
481000000	1	481000000	2	481000000	23	1200000000	388	1200000000	91	1202500000	31
482000000	1	482000000	1	482000000	19	1210000000	359	1210000000	98	1205000000	38
483000000	0	483000000	2	483000000	25	1210000000	412	1210000000	104	1207500000	39
484000000	0	484000000	2	484000000	29	1210000000	368	1210000000	100	1210000000	34
485000000	1	485000000	2	485000000	20	1210000000	387	1210000000	96	1212500000	32
486000000	1	486000000	1	486000000	19	1220000000	384	1220000000	88	1215000000	27
487000000	2	487000000	0	487000000	33	1220000000	350	1220000000	95	1217500000	35
488000000	0	488000000	2	488000000	23	1220000000	343	1220000000	79	1220000000	36
489000000	0	489000000	0	489000000	21	1220000000	365	1220000000	110	1222500000	33
490000000	0	490000000	0	490000000	21	1230000000	334	1230000000	101	1225000000	34
491000000	0	491000000	0	491000000	24	1230000000	360	1230000000	93	1227500000	28
492000000	0	492000000	0	492000000	31	1230000000	337	1230000000	81	1230000000	35
493000000	0	493000000	1	493000000	24	1230000000	325	1230000000	84	1232500000	27
494000000	1	494000000	1	494000000	19	1240000000	352	1240000000	84	1235000000	26
495000000	0	495000000	0	495000000	17	1240000000	356	1240000000	82	1237500000	24
496000000	0	496000000	1	496000000	23	1240000000	321	1240000000	89	1240000000	33
497000000	0	497000000	0	497000000	18	1240000000	337	1240000000	80	1242500000	33
498000000	0	498000000	2	498000000	24	1250000000	351	1250000000	76	1245000000	27
499000000	0	499000000	1	499000000	17	1250000000	320	1250000000	85	1247500000	33
500000000	0	500000000	1	500000000	20	1250000000	335	1250000000	83	1250000000	18
501000000	1	501000000	0	501000000	17	1250000000	388	1250000000	82	1252500000	40
502000000	1	502000000	1	502000000	26	1260000000	353	1260000000	78	1255000000	39
503000000	0	503000000	0	503000000	25	1260000000	322	1260000000	75	1257500000	34
504000000	0	504000000	1	504000000	26	1260000000	350	1260000000	100	1260000000	31
505000000	0	505000000	2	505000000	21	1260000000	344	1260000000	80	1262500000	30
506000000	0	506000000	2	506000000	29	1270000000	334	1270000000	67	1265000000	28
507000000	1	507000000	0	507000000	24	1270000000	297	1270000000	81	1267500000	29
508000000	1	508000000	1	508000000	15	1270000000	319	1270000000	81	1270000000	39
509000000	1	509000000	0	509000000	20	1270000000	309	1270000000	80	1272500000	28
510000000	0	510000000	1	510000000	22	1280000000	296	1280000000	94	1275000000	29
511000000	0	511000000	1	511000000	24	1280000000	334	1280000000	95	1277500000	27
512000000	0	512000000	0	512000000	13	1280000000	346	1280000000	79	1280000000	25
513000000	1	513000000	0	513000000	25	1280000000	287	1280000000	109	1282500000	32
514000000	0	514000000	1	514000000	30	1290000000	303	1290000000	87	1285000000	22
515000000	2	515000000	0	515000000	19	1290000000	313	1290000000	74	1287500000	30
516000000	0	516000000	0	516000000	25	1290000000	311	1290000000	85	1290000000	35
517000000	1	517000000	2	517000000	21	1290000000	306	1290000000	78	1292500000	24
518000000	1	518000000	1	518000000	22	1300000000	312	1300000000	86	1295000000	24
519000000	1	519000000	0	519000000	21	1300000000	307	1300000000	72	1297500000	40
520000000	1	520000000	0	520000000	26	1300000000	287	1300000000	95	1300000000	20
521000000	0	521000000	1	521000000	28	1300000000	304	1300000000	64	1302500000	34
522000000	1	522000000	1	522000000	23	1310000000	326	1310000000	75	1305000000	26
523000000	0	523000000	0	523000000	29	1310000000	272	1310000000	71	1307500000	23
524000000	1	524000000	0	524000000	22	1310000000	285	1310000000	77	1310000000	23
525000000	0	525000000	0	525000000	22	1310000000	298	1310000000	76	1312500000	22
526000000	2	526000000	0	526000000	25	1320000000	287	1320000000	95	1315000000	37
527000000	1	527000000	0	527000000	18	1320000000	245	1320000000	65	1317500000	33
528000000	0	528000000	4	528000000	16	1320000000	283	1320000000	69	1320000000	29
529000000	0	529000000	1	529000000	22	1320000000	315	1320000000	56	1322500000	18
530000000	0	530000000	3	530000000	27	1330000000	290	1330000000	71	1325000000	28
531000000	0	531000000	0	531000000	21	1330000000	264	1330000000	71	1327500000	28
532000000	1	532000000	1	532000000	26	1330000000	283	1330000000	72	1330000000	23
533000000	0	533000000	1	533000000	15	1330000000	280	1330000000	77	1332500000	21
534000000	1	534000000	2	534000000	28	1340000000	292	1340000000	78	1335000000	21
535000000	0	535000000	2	535000000	19	1340000000	257	1340000000	74	1337500000	28
536000000	0	536000000	0	536000000	25	1340000000	282	1340000000	56	1340000000	25
537000000	1	537000000	0	537000000	17	1340000000	269	1340000000	86	1342500000	28
538000000	1	538000000	1	538000000	29	1350000000	236	1350000000	50	1345000000	23
539000000	0	539000000	1	539000000	20	1350000000	249	1350000000	63	1347500000	30
540000000	2	540000000	0	540000000	21	1350000000	262	1350000000	63	1350000000	23
541000000	0	541000000	1	541000000	19	1350000000	260	1350000000	63	1352500000	25
542000000	1	542000000	0	542000000	25	1360000000	277	1360000000	80	1355000000	19
543000000	2	543000000	1	543000000	22	1360000000	246	1360000000	75	1357500000	18
544000000	0	544000000	0	544000000	12	1360000000	246	1360000000	57	1360000000	13
545000000	0	545000000	1	545000000	15	1360000000	267	1360000000	68	1362500000	25
546000000	0	546000000	1	546000000	23	1370000000	279	1370000000	65	1365000000	28
547000000	0	547000000	4	547000000	17	1370000000	264	1370000000	71	1367500000	28
548000000	0	548000000	2	548000000	29	1370000000	238	1370000000	77	1370000000	16
549000000	0	549000000	1	549000000	21	1370000000	265	1370000000	48	1372500000	20
550000000	0	550000000	2	550000000	17	1380000000	247	1380000000	64	1375000000	31
551000000	0	551000000	1	551000000	19	1380000000	252	1380000000	73	1377500000	24
552000000	1	552000000	0	552000000	15	1380000000	237	1380000000	67	1380000000	19
553000000	0	553000000	0	553000000	23	1380000000	238	1380000000	55	1382500000	21
554000000	1	554000000	0	554000000	25	1390000000	247	1390000000	58	1385000000	26
555000000	1	555000000	0	555000000	17	1390000000	275	1390000000	61	1387500000	19
556000000	1	556000000	0	556000000	29	1390000000	269	1390000000	56	1390000000	18
557000000	0	557000000	1	557000000	23	1390000000	259	1390000000	66	1392500000	22
558000000	1	558000000	1	558000000	18	1400000000	230	1400000000	65	1395000000	20
559000000	0	559000000	1	559000000	16	1400000000	242	1400000000	50	1397500000	18
560000000	0	560000000	2	560000000	25	1400000000	243	1400000000	63	1400000000	21
561000000	0	561000000	0	561000000	10	1400000000	224	1400000000	60	1402500000	25
562000000	0	562000000	0	562000000	20	1410000000	228	1410000000	85	1405000000	15
563000000	1	563000000	2	563000000	22	1410000000	196	1410000000	68	1407500000	24
564000000	0	564000000	0	564000000	18	1410000000	260	1410000000	61	1410000000	11
565000000	2	565000000	0	565000000	26	1410000000	232	1410000000	48	1412500000	26
566000000	0	566000000	0	566000000	19	1420000000	239	1420000000	67	1415000000	31
567000000	0	567000000	1	567000000	19	1420000000	238	1420000000	56	1417500000	27
568000000	0	568000000	0	568000000	18	1420000000	241	1420000000	60	1420000000	34
569000000	1	569000000	1	569000000	19	1420000000	222	1420000000	53	1422500000	28
570000000	0	570000000	1	570000000	18	1430000000	232	1430000000	78	1425000000	17
571000000	0	571000000	0	571000000	14	1430000000	195	1430000000	54	1427500000	18
572000000	0	572000000	0	572000000	14	1430000000	235	1430000000	55	1430000000	18
573000000	0	573000000	0	573000000	19	1430000000	231	1430000000	52	1432500000	24
574000000	0	574000000	2	574000000	15	1440000000	212	1440000000	51	1435000000	18
575000000	0	575000000	0	575000000	18	1440000000	195	1440000000	55	1437500000	19
576000000	3	576000000	1	576000000	15	1440000000	215	1440000000	55	1440000000	14
577000000	3	577000000	0	577000000	17	1440000000	194	1440000000	71	1442500000	17
578000000	0	578000000	0	578000000	18	1450000000	226	1450000000	45	1445000000	13
579000000	0	579000000	1	579000000	21	1450000000	219	1450000000	70	1447500000	17
580000000	1	580000000	2	580000000	19	1450000000	203	1450000000	40	1450000000	17
581000000	0	581000000	1	581000000	14	1450000000	207	1450000000	58	1452500000	11
582000000	0	582000000	0	582000000	19	1460000000	231	1460000000	58	1455000000	17
583000000	1	583000000	0	583000000	26	1460000000	222	1460000000	55	1457500000	16
584000000	0	584000000	2	584000000	15	1460000000	234	1460000000	65	1460000000	9
585000000	1	585000000	0	585000000	21	1460000000	196	1460000000	56	1462500000	24
586000000	1	586000000	1	586000000	10	1470000000	171	1470000000	61	1465000000	23
587000000	0	587000000	1	587000000	16	1470000000	192	1470000000	45	1467500000	15
588000000	0	588000000	0	588000000	16	1470000000	186	1470000000	66	1470000000	29
589000000	0	589000000	1	589000000	16	1470000000	194	1470000000	42	1472500000	23
590000000	1	590000000	0	590000000	24	1480000000	195	1480000000	61	1475000000	18
591000000	0	591000000	1	591000000	11	1480000000	199	1480000000	39	1477500000	14
592000000	0	592000000	0	592000000	20	1480000000	193	1480000000	47	1480000000	19
593000000	0	593000000	0	593000000	21	1480000000	201	1480000000	57	1482500000	18
594000000	1	594000000	2	594000000	24	1490000000	188	1490000000	47	1485000000	23
595000000	1	595000000	1	595000000	16	1490000000	198	1490000000	46	1487500000	18
596000000	1	596000000	2	596000000	16	1490000000	192	1490000000	38	1490000000	18
597000000	0	597000000	0	597000000	23	1490000000	186	1490000000	36	1492500000	13
598000000	0	598000000	0	598000000	13	1500000000	201	1500000000	47	1495000000	16
599000000	1	599000000	1	599000000	22	1500000000	183	1500000000	58	1497500000	15
600000000	0	600000000	0	600000000	12	1500000000	189	1500000000	52	1500000000	13
601000000	0	601000000	1	601000000	15	1500000000	161	1500000000	49	1502500000	13
602000000	1	602000000	2	602000000	14	1510000000	198	1510000000	55	1505000000	17
603000000	2	603000000	1	603000000	15	1510000000	154	1510000000	35	1507500000	13
604000000	2	604000000	0	604000000	20	1510000000	179	1510000000	46	1510000000	11
605000000	0	605000000	0	605000000	15	1510000000	201	1510000000	35	1512500000	11
606000000	0	606000000	0	606000000	15	1520000000	172	1520000000	60	1515000000	18
607000000	2	607000000	1	607000000	16	1520000000	206	1520000000	51	1517500000	19
608000000	1	608000000	0	608000000	22	1520000000	207	1520000000	51	1520000000	14
609000000	0	609000000	0	609000000	15	1520000000	181	1520000000	39	1522500000	17
610000000	0	610000000	0	610000000	12	1530000000	181	1530000000	33	1525000000	15
611000000	1	611000000	2	611000000	15	1530000000	160	1530000000	51	1527500000	19
612000000	1	612000000	1	612000000	13	1530000000	179	1530000000	39	1530000000	21
613000000	0	613000000	0	613000000	22	1530000000	165	1530000000	49	1532500000	14
614000000	0	614000000	0	614000000	20	1540000000	173	1540000000	36	1535000000	15
615000000	0	615000000	0	615000000	17	1540000000	163	1540000000	35	1537500000	18
616000000	0	616000000	2	616000000	12	1540000000	176	1540000000	45	1540000000	5
617000000	1	617000000	0	617000000	17	1540000000	175	1540000000	34	1542500000	9
618000000	1	618000000	0	618000000	11	1550000000	184	1550000000	54	1545000000	23
619000000	1	619000000	0	619000000	11	1550000000	166	1550000000	45	1547500000	15
620000000	1	620000000	1	620000000	10	1550000000	190	1550000000	52	1550000000	11
621000000	1	621000000	1	621000000	13	1550000000	156	1550000000	42	1552500000	16
622000000	0	622000000	4	622000000	15	1560000000	162	1560000000	42	1555000000	22
623000000	0	623000000	0	623000000	13	1560000000	183	1560000000	43	1557500000	22
624000000	0	624000000	1	624000000	20	1560000000	165	1560000000	47	1560000000	9
625000000	0	625000000	1	625000000	20	1560000000	152	1560000000	37	1562500000	9
626000000	1	626000000	2	626000000	13	1570000000	151	1570000000	42	1565000000	19
627000000	0	627000000	0	627000000	11	1570000000	178	1570000000	42	1567500000	13
628000000	0	628000000	0	628000000	15	1570000000	167	1570000000	46	1570000000	9
629000000	1	629000000	1	629000000	12	1570000000	148	1570000000	49	1572500000	8
630000000	0	630000000	0	630000000	14	1580000000	168	1580000000	38	1575000000	18
631000000	0	631000000	0	631000000	16	1580000000	165	1580000000	34	1577500000	26
632000000	1	632000000	0	632000000	13	1580000000	166	1580000000	35	1580000000	12
633000000	0	633000000	0	633000000	9	1580000000	158	1580000000	51	1582500000	12
634000000	2	634000000	0	634000000	16	1590000000	149	1590000000	45	1585000000	14
635000000	0	635000000	0	635000000	11	1590000000	178	1590000000	43	1587500000	11
636000000	0	636000000	3	636000000	12	1590000000	163	1590000000	40	1590000000	8
637000000	2	637000000	1	637000000	11	1590000000	147	1590000000	34	1592500000	21
638000000	1	638000000	0	638000000	10	1600000000	174	1600000000	36	1595000000	19
639000000	1	639000000	1	639000000	13	1600000000	153	1600000000	46	1597500000	16
640000000	1	640000000	1	640000000	17	1600000000	160	1600000000	39	1600000000	18
641000000	0	641000000	0	641000000	17	1600000000	165	1600000000	46	1602500000	15
642000000	2	642000000	2	642000000	19	1610000000	182	1610000000	40	1605000000	10
643000000	0	643000000	0	643000000	13	1610000000	128	1610000000	42	1607500000	18
644000000	0	644000000	1	644000000	10	1610000000	134	1610000000	29	1610000000	9
645000000	0	645000000	0	645000000	14	1610000000	165	1610000000	28	1612500000	12
646000000	2	646000000	1	646000000	17	1620000000	151	1620000000	31	1615000000	9
647000000	0	647000000	1	647000000	17	1620000000	137	1620000000	37	1617500000	19
648000000	0	648000000	1	648000000	17	1620000000	160	1620000000	35	1620000000	13
649000000	0	649000000	0	649000000	7	1620000000	149	1620000000	41	1622500000	10
650000000	0	650000000	0	650000000	11	1630000000	188	1630000000	33	1625000000	11
651000000	1	651000000	0	651000000	18	1630000000	154	1630000000	25	1627500000	11
652000000	0	652000000	2	652000000	12	1630000000	158	1630000000	42	1630000000	11
653000000	0	653000000	0	653000000	10	1630000000	143	1630000000	45	1632500000	18
654000000	0	654000000	0	654000000	16	1640000000	153	1640000000	30	1635000000	13
655000000	0	655000000	2	655000000	14	1640000000	139	1640000000	45	1637500000	8
656000000	1	656000000	0	656000000	9	1640000000	146	1640000000	26	1640000000	12
657000000	0	657000000	1	657000000	6	1640000000	136	1640000000	38	1642500000	15
658000000	0	658000000	2	658000000	11	1650000000	127	1650000000	30	1645000000	10
659000000	0	659000000	0	659000000	8	1650000000	143	1650000000	28	1647500000	8
660000000	0	660000000	0	660000000	7	1650000000	145	1650000000	30	1650000000	15
661000000	1	661000000	0	661000000	7	1650000000	141	1650000000	21	1652500000	14
662000000	0	662000000	1	662000000	14	1660000000	149	1660000000	28	1655000000	12
663000000	1	663000000	1	663000000	11	1660000000	140	1660000000	29	1657500000	13
664000000	0	664000000	0	664000000	14	1660000000	141	1660000000	30	1660000000	10
665000000	0	665000000	1	665000000	14	1660000000	137	1660000000	33	1662500000	14
666000000	0	666000000	1	666000000	15	1670000000	139	1670000000	29	1665000000	14
667000000	1	667000000	0	667000000	21	1670000000	114	1670000000	28	1667500000	11
668000000	0	668000000	1	668000000	11	1670000000	118	1670000000	29	1670000000	8
669000000	0	669000000	1	669000000	18	1670000000	121	1670000000	21	1672500000	10
670000000	1	670000000	0	670000000	10	1680000000	133	1680000000	31	1675000000	8
671000000	1	671000000	0	671000000	14	1680000000	107	1680000000	35	1677500000	9
672000000	0	672000000	0	672000000	9	1680000000	123	1680000000	29	1680000000	14
673000000	0	673000000	1	673000000	15	1680000000	115	1680000000	28	1682500000	13
674000000	0	674000000	0	674000000	14	1690000000	152	1690000000	31	1685000000	15
675000000	0	675000000	2	675000000	11	1690000000	117	1690000000	35	1687500000	7
676000000	0	676000000	0	676000000	15	1690000000	108	1690000000	25	1690000000	10
677000000	2	677000000	1	677000000	12	1690000000	106	1690000000	31	1692500000	15
678000000	1	678000000	0	678000000	13	1700000000	126	1700000000	24	1695000000	12
679000000	0	679000000	0	679000000	17	1700000000	124	1700000000	33	1697500000	11
680000000	0	680000000	1	680000000	15	1700000000	128	1700000000	38	1700000000	19
681000000	0	681000000	1	681000000	14	1700000000	121	1700000000	35	1702500000	12
682000000	2	682000000	0	682000000	15	1710000000	92	1710000000	33	1705000000	7
683000000	1	683000000	1	683000000	13	1710000000	96	1710000000	33	1707500000	11
684000000	0	684000000	0	684000000	16	1710000000	140	1710000000	28	1710000000	11
685000000	0	685000000	0	685000000	11	1710000000	144	1710000000	30	1712500000	14
686000000	2	686000000	1	686000000	14	1720000000	108	1720000000	29	1715000000	12
687000000	0	687000000	3	687000000	18	1720000000	136	1720000000	25	1717500000	13
688000000	0	688000000	0	688000000	20	1720000000	132	1720000000	28	1720000000	12
689000000	2	689000000	2	689000000	16	1720000000	111	1720000000	23	1722500000	7
690000000	0	690000000	1	690000000	12	1730000000	129	1730000000	32	1725000000	13
691000000	0	691000000	0	691000000	13	1730000000	112	1730000000	26	1727500000	13
692000000	0	692000000	0	692000000	19	1730000000	139	1730000000	25	1730000000	7
693000000	0	693000000	1	693000000	12	1730000000	119	1730000000	30	1732500000	7
694000000	0	694000000	1	694000000	14	1740000000	97	1740000000	28	1735000000	5
695000000	0	695000000	0	695000000	11	1740000000	102	1740000000	28	1737500000	6
696000000	0	696000000	0	696000000	12	1740000000	125	1740000000	25	1740000000	10
697000000	0	697000000	0	697000000	12	1740000000	125	1740000000	24	1742500000	9
698000000	0	698000000	1	698000000	16	1750000000	122	1750000000	36	1745000000	12
699000000	1	699000000	0	699000000	15	1750000000	96	1750000000	26	1747500000	11
700000000	0	700000000	0	700000000	11	1750000000	96	1750000000	28	1750000000	9
701000000	0	701000000	0	701000000	5	1750000000	115	1750000000	29	1752500000	12
702000000	0	702000000	1	702000000	8	1760000000	117	1760000000	22	1755000000	11
703000000	0	703000000	1	703000000	16	1760000000	107	1760000000	33	1757500000	6
704000000	1	704000000	3	704000000	17	1760000000	90	1760000000	28	1760000000	9
705000000	1	705000000	0	705000000	8	1760000000	134	1760000000	32	1762500000	10
706000000	0	706000000	0	706000000	10	1770000000	92	1770000000	34	1765000000	12
707000000	1	707000000	0	707000000	10	1770000000	123	1770000000	38	1767500000	9
708000000	2	708000000	1	708000000	11	1770000000	98	1770000000	25	1770000000	6
709000000	0	709000000	1	709000000	7	1770000000	110	1770000000	24	1772500000	8
710000000	1	710000000	0	710000000	20	1780000000	105	1780000000	33	1775000000	7
711000000	1	711000000	1	711000000	12	1780000000	106	1780000000	18	1777500000	10
712000000	0	712000000	0	712000000	16	1780000000	103	1780000000	19	1780000000	12
713000000	0	713000000	0	713000000	3	1780000000	110	1780000000	26	1782500000	7
714000000	0	714000000	0	714000000	11	1790000000	104	1790000000	29	1785000000	13
715000000	0	715000000	0	715000000	11	1790000000	85	1790000000	20	1787500000	10
716000000	0	716000000	2	716000000	10	1790000000	100	1790000000	29	1790000000	6
717000000	1	717000000	0	717000000	11	1790000000	95	1790000000	26	1792500000	5
718000000	0	718000000	1	718000000	9	1800000000	98	1800000000	28	1795000000	7
719000000	1	719000000	0	719000000	9	1800000000	100	1800000000	23	1797500000	11
720000000	0	720000000	1	720000000	7	1800000000	100	1800000000	22	1800000000	14
721000000	0	721000000	1	721000000	14	1800000000	73	1800000000	26	1802500000	4
722000000	0	722000000	1	722000000	16	1810000000	94	1810000000	23	1805000000	10
723000000	1	723000000	0	723000000	10	1810000000	95	1810000000	31	1807500000	7
724000000	0	724000000	0	724000000	11	1810000000	87	1810000000	22	1810000000	14
725000000	1	725000000	0	725000000	9	1810000000	91	1810000000	26	1812500000	3
726000000	1	726000000	1	726000000	16	1820000000	104	1820000000	29	1815000000	7
727000000	0	727000000	0	727000000	11	1820000000	104	1820000000	27	1817500000	4
728000000	0	728000000	0	728000000	8	1820000000	92	1820000000	19	1820000000	7
729000000	1	729000000	0	729000000	12	1820000000	98	1820000000	14	1822500000	4
730000000	1	730000000	0	730000000	17	1830000000	92	1830000000	32	1825000000	12
731000000	1	731000000	0	731000000	19	1830000000	80	1830000000	26	1827500000	10
732000000	0	732000000	0	732000000	8	1830000000	103	1830000000	20	1830000000	9
733000000	0	733000000	0	733000000	10	1830000000	103	1830000000	32	1832500000	10
734000000	0	734000000	0	734000000	14	1840000000	84	1840000000	20	1835000000	10
735000000	0	735000000	1	735000000	11	1840000000	66	1840000000	21	1837500000	7
736000000	1	736000000	0	736000000	12	1840000000	87	1840000000	22	1840000000	10
737000000	0	737000000	0	737000000	7	1840000000	92	1840000000	27	1842500000	8
738000000	0	738000000	1	738000000	13	1850000000	88	1850000000	25	1845000000	6
739000000	1	739000000	0	739000000	8	1850000000	86	1850000000	16	1847500000	6
740000000	2	740000000	1	740000000	12	1850000000	80	1850000000	26	1850000000	6
741000000	1	741000000	2	741000000	13	1850000000	97	1850000000	23	1852500000	16
742000000	0	742000000	0	742000000	8	1860000000	79	1860000000	17	1855000000	9
743000000	0	743000000	1	743000000	14	1860000000	79	1860000000	20	1857500000	10
744000000	1	744000000	2	744000000	10	1860000000	85	1860000000	23	1860000000	8
745000000	1	745000000	1	745000000	10	1860000000	91	1860000000	31	1862500000	13
746000000	0	746000000	0	746000000	14	1870000000	92	1870000000	24	1865000000	10
747000000	0	747000000	2	747000000	10	1870000000	89	1870000000	19	1867500000	12
748000000	0	748000000	0	748000000	7	1870000000	89	1870000000	20	1870000000	7
749000000	0	749000000	1	749000000	21	1870000000	80	1870000000	18	1872500000	6
750000000	0	750000000	1	750000000	10	1880000000	86	1880000000	23	1875000000	5
751000000	0	751000000	0	751000000	16	1880000000	84	1880000000	24	1877500000	12
752000000	0	752000000	0	752000000	12	1880000000	84	1880000000	26	1880000000	9
753000000	0	753000000	0	753000000	13	1880000000	99	1880000000	27	1882500000	7
754000000	1	754000000	0	754000000	13	1890000000	87	1890000000	29	1885000000	5
755000000	1	755000000	0	755000000	8	1890000000	87	1890000000	16	1887500000	9
756000000	0	756000000	0	756000000	10	1890000000	84	1890000000	24	1890000000	11
757000000	2	757000000	2	757000000	8	1890000000	96	1890000000	25	1892500000	10
758000000	2	758000000	0	758000000	12	1900000000	69	1900000000	9	1895000000	10
759000000	0	759000000	1	759000000	12	1900000000	77	1900000000	14	1897500000	12
760000000	0	760000000	1	760000000	18	1900000000	101	1900000000	28	1900000000	5
761000000	0	761000000	0	761000000	11	1900000000	84	1900000000	21	1902500000	7
762000000	1	762000000	1	762000000	9	1910000000	65	1910000000	25	1905000000	6
763000000	1	763000000	0	763000000	10	1910000000	69	1910000000	16	1907500000	8
764000000	3	764000000	0	764000000	10	1910000000	89	1910000000	25	1910000000	6
765000000	0	765000000	0	765000000	8	1910000000	76	1910000000	10	1912500000	5
766000000	1	766000000	2	766000000	8	1920000000	83	1920000000	18	1915000000	5
767000000	1	767000000	0	767000000	11	1920000000	75	1920000000	21	1917500000	4
768000000	2	768000000	0	768000000	4	1920000000	55	1920000000	16	1920000000	4
769000000	2	769000000	2	769000000	10	1920000000	74	1920000000	19	1922500000	6
770000000	1	770000000	0	770000000	8	1930000000	83	1930000000	9	1925000000	6
771000000	0	771000000	0	771000000	13	1930000000	76	1930000000	18	1927500000	7
772000000	0	772000000	1	772000000	12	1930000000	83	1930000000	23	1930000000	6
773000000	0	773000000	0	773000000	10	1930000000	71	1930000000	20	1932500000	10
774000000	1	774000000	0	774000000	8	1940000000	70	1940000000	15	1935000000	5
775000000	0	775000000	0	775000000	15	1940000000	70	1940000000	17	1937500000	6
776000000	1	776000000	0	776000000	5	1940000000	76	1940000000	16	1940000000	13
777000000	1	777000000	0	777000000	9	1940000000	71	1940000000	28	1942500000	4
778000000	0	778000000	0	778000000	13	1950000000	75	1950000000	19	1945000000	0
779000000	0	779000000	0	779000000	14	1950000000	60	1950000000	19	1947500000	5
780000000	0	780000000	0	780000000	8	1950000000	61	1950000000	17	1950000000	8
781000000	0	781000000	1	781000000	10	1950000000	70	1950000000	23	1952500000	5
782000000	2	782000000	0	782000000	15	1960000000	63	1960000000	9	1955000000	5
783000000	0	783000000	0	783000000	12	1960000000	67	1960000000	20	1957500000	11
784000000	1	784000000	3	784000000	10	1960000000	60	1960000000	18	1960000000	4
785000000	2	785000000	1	785000000	6	1960000000	71	1960000000	16	1962500000	5
786000000	0	786000000	1	786000000	4	1970000000	74	1970000000	13	1965000000	3
787000000	1	787000000	0	787000000	8	1970000000	61	1970000000	17	1967500000	8
788000000	1	788000000	1	788000000	6	1970000000	65	1970000000	17	1970000000	5
789000000	0	789000000	1	789000000	9	1970000000	62	1970000000	12	1972500000	9
790000000	2	790000000	1	790000000	7	1980000000	72	1980000000	19	1975000000	6
791000000	0	791000000	2	791000000	8	1980000000	84	1980000000	16	1977500000	4
792000000	1	792000000	0	792000000	4	1980000000	85	1980000000	16	1980000000	6
793000000	0	793000000	0	793000000	7	1980000000	67	1980000000	13	1982500000	9
794000000	0	794000000	1	794000000	7	1990000000	79	1990000000	16	1985000000	6
795000000	0	795000000	0	795000000	10	1990000000	68	1990000000	21	1987500000	8
796000000	0	796000000	3	796000000	8	1990000000	66	1990000000	16	1990000000	5
797000000	0	797000000	0	797000000	14	1990000000	63	1990000000	21	1992500000	10
798000000	2	798000000	1	798000000	9	2000000000	49	2000000000	20	1995000000	5
799000000	2	799000000	0	799000000	13	2000000000	65	2000000000	18	1997500000	4
800000050	2	800000000	0	800000050	9	2000000000	61	2000000000	13	2000000000	3
801000050	0	801000000	2	801000050	4	2000000000	53	2000000000	12	2002500000	5
802000050	1	802000000	0	802000050	8	2010000000	66	2010000000	15	2005000000	3
803000050	1	803000000	0	803000050	9	2010000000	61	2010000000	12	2007500000	6
804000050	2	804000000	0	804000050	4	2010000000	67	2010000000	16	2010000000	4
805000050	0	805000000	1	805000050	6	2010000000	64	2010000000	16	2012500000	6
806000050	1	806000000	1	806000050	10	2020000000	85	2020000000	15	2015000000	5
807000050	1	807000000	0	807000050	12	2020000000	64	2020000000	15	2017500000	7
808000050	0	808000000	1	808000050	12	2020000000	71	2020000000	19	2020000000	5
809000050	0	809000000	1	809000050	12	2020000000	69	2020000000	20	2022500000	6
810000050	2	810000000	2	810000050	14	2030000000	61	2030000000	19	2025000000	5
811000050	0	811000000	1	811000050	8	2030000000	57	2030000000	19	2027500000	5
812000050	0	812000000	0	812000050	12	2030000000	66	2030000000	10	2030000000	5
813000050	1	813000000	0	813000050	12	2030000000	65	2030000000	17	2032500000	3
814000050	0	814000000	1	814000050	4	2040000000	66	2040000000	15	2035000000	7
815000050	0	815000000	0	815000050	11	2040000000	72	2040000000	17	2037500000	9
816000050	1	816000000	1	816000050	8	2040000000	68	2040000000	12	2040000000	12
817000050	0	817000000	0	817000050	5	2040000000	55	2040000000	10	2042500000	7
818000050	1	818000000	1	818000050	11	2050000000	49	2050000000	11	2045000000	5
819000050	1	819000000	1	819000050	7	2050000000	55	2050000000	19	2047500000	7
820000050	0	820000000	0	820000050	10	2050000000	60	2050000000	12	2050000000	8
821000050	1	821000000	0	821000050	8	2050000000	62	2050000000	21	2052500000	3
822000050	2	822000000	1	822000050	3	2060000000	56	2060000000	15	2055000000	4
823000050	1	823000000	1	823000050	9	2060000000	56	2060000000	13	2057500000	8
824000050	1	824000000	0	824000050	14	2060000000	58	2060000000	19	2060000000	4
825000050	0	825000000	0	825000050	9	2060000000	58	2060000000	9	2062500000	6
826000050	1	826000000	0	826000050	4	2070000000	54	2070000000	13	2065000000	4
827000050	0	827000000	1	827000050	13	2070000000	60	2070000000	12	2067500000	5
828000050	1	828000000	1	828000050	9	2070000000	69	2070000000	15	2070000000	5
829000050	0	829000000	0	829000050	13	2070000000	44	2070000000	16	2072500000	5
830000050	0	830000000	2	830000050	7	2080000000	74	2080000000	10	2075000000	4
831000050	1	831000000	0	831000050	6	2080000000	67	2080000000	16	2077500000	7
832000050	0	832000000	0	832000050	8	2080000000	56	2080000000	13	2080000000	3
833000050	1	833000000	1	833000050	14	2080000000	59	2080000000	12	2082500000	6
834000050	0	834000000	0	834000050	9	2090000000	50	2090000000	14	2085000000	7
835000050	0	835000000	1	835000050	14	2090000000	45	2090000000	10	2087500000	2
836000050	0	836000000	0	836000050	5	2090000000	62	2090000000	19	2090000000	2
837000050	0	837000000	0	837000050	9	2090000000	47	2090000000	14	2092500000	1
838000050	1	838000000	4	838000050	3	2100000000	71	2100000000	11	2095000000	5
839000050	0	839000000	0	839000050	4	2100000000	46	2100000000	18	2097500000	4
840000050	0	840000000	0	840000050	6	2100000000	46	2100000000	12	2100000000	5
841000050	0	841000000	0	841000050	10	2100000000	60	2100000000	13	2102500000	3
842000050	2	842000000	0	842000050	5	2110000000	52	2110000000	11	2105000000	3
843000050	1	843000000	0	843000050	10	2110000000	44	2110000000	15	2107500000	4
844000050	3	844000000	0	844000050	14	2110000000	53	2110000000	11	2110000000	5
845000050	1	845000000	2	845000050	7	2110000000	48	2110000000	10	2112500000	1
846000050	1	846000000	1	846000050	5	2120000000	57	2120000000	12	2115000000	3
847000050	0	847000000	0	847000050	11	2120000000	43	2120000000	13	2117500000	5
848000050	0	848000000	2	848000050	6	2120000000	61	2120000000	16	2120000000	4
849000050	0	849000000	1	849000050	7	2120000000	51	2120000000	18	2122500000	5
850000050	2	850000000	0	850000050	8	2130000000	43	2130000000	9	2125000000	5
851000050	0	851000000	1	851000050	12	2130000000	50	2130000000	19	2127500000	4
852000050	2	852000000	0	852000050	6	2130000000	48	2130000000	15	2130000000	7
853000050	0	853000000	1	853000050	10	2130000000	33	2130000000	12	2132500000	5
854000050	0	854000000	0	854000050	9	2140000000	42	2140000000	22	2135000000	8
855000050	0	855000000	0	855000050	8	2140000000	48	2140000000	20	2137500000	3
856000050	0	856000000	0	856000050	6	2140000000	57	2140000000	13	2140000000	4
857000050	0	857000000	1	857000050	5	2140000000	55	2140000000	16	2142500000	5
858000050	0	858000000	0	858000050	7	2150000000	58	2150000000	8	2145000000	4
859000050	1	859000000	2	859000050	8	2150000000	42	2150000000	17	2147500000	3
860000050	1	860000000	1	860000050	6	2150000000	60	2150000000	9	2150000000	1
861000050	0	861000000	0	861000050	8	2150000000	50	2150000000	17	2152500000	5
862000050	1	862000000	0	862000050	5	2160000000	36	2160000000	13	2155000000	3
863000050	0	863000000	0	863000050	12	2160000000	47	2160000000	10	2157500000	1
864000050	0	864000000	0	864000050	6	2160000000	53	2160000000	14	2160000000	1
865000050	0	865000000	0	865000050	10	2160000000	47	2160000000	14	2162500000	3
866000050	1	866000000	0	866000050	10	2170000000	43	2170000000	7	2165000000	4
867000050	0	867000000	0	867000050	7	2170000000	53	2170000000	13	2167500000	3
868000050	0	868000000	1	868000050	4	2170000000	48	2170000000	12	2170000000	9
869000050	0	869000000	1	869000050	6	2170000000	46	2170000000	9	2172500000	7
870000050	0	870000000	0	870000050	5	2180000000	48	2180000000	8	2175000000	5
871000050	1	871000000	0	871000050	6	2180000000	48	2180000000	6	2177500000	5
872000050	0	872000000	1	872000050	5	2180000000	56	2180000000	14	2180000000	2
873000050	0	873000000	1	873000050	7	2180000000	51	2180000000	10	2182500000	0
874000050	0	874000000	0	874000050	9	2190000000	32	2190000000	8	2185000000	4
875000050	0	875000000	1	875000050	7	2190000000	52	2190000000	17	2187500000	3
876000050	1	876000000	1	876000050	8	2190000000	53	2190000000	4	2190000000	8
877000050	1	877000000	0	877000050	11	2190000000	47	2190000000	13	2192500000	5
878000050	0	878000000	1	878000050	5	2200000000	57	2200000000	9	2195000000	2
879000050	0	879000000	1	879000050	3	2200000000	50	2200000000	10	2197500000	1
880000060	0	880000000	0	880000060	6	2200000000	50	2200000000	10	2200000000	4
881000060	1	881000000	0	881000060	8	2200000000	40	2200000000	15	2202500000	5
882000060	0	882000000	0	882000060	10	2210000000	51	2210000000	8	2205000000	12
883000060	1	883000000	0	883000060	8	2210000000	41	2210000000	7	2207500000	6
884000060	0	884000000	1	884000060	9	2210000000	38	2210000000	19	2210000000	5
885000060	0	885000000	0	885000060	6	2210000000	37	2210000000	5	2212500000	6
886000060	0	886000000	1	886000060	7	2220000000	37	2220000000	13	2215000000	4
887000060	0	887000000	0	887000060	11	2220000000	54	2220000000	13	2217500000	2
888000060	0	888000000	0	888000060	4	2220000000	35	2220000000	7	2220000000	6
889000060	0	889000000	1	889000060	9	2220000000	55	2220000000	7	2222500000	7
890000060	2	890000000	0	890000060	12	2230000000	41	2230000000	12	2225000000	4
891000060	0	891000000	0	891000060	7	2230000000	32	2230000000	16	2227500000	4
892000060	0	892000000	0	892000060	7	2230000000	37	2230000000	6	2230000000	0
893000060	1	893000000	1	893000060	11	2230000000	40	2230000000	10	2232500000	3
894000060	0	894000000	0	894000060	11	2240000000	33	2240000000	4	2235000000	3
895000060	1	895000000	0	895000060	9	2240000000	40	2240000000	8	2237500000	1
896000060	0	896000000	0	896000060	10	2240000000	54	2240000000	6	2240000000	4
897000060	0	897000000	0	897000060	8	2240000000	37	2240000000	9	2242500000	4
898000060	0	898000000	1	898000060	5	2250000000	28	2250000000	10	2245000000	2
899000060	0	899000000	0	899000060	4	2250000000	35	2250000000	10	2247500000	3
900000060	0	900000000	0	900000060	6	2250000000	42	2250000000	6	2250000000	2
901000060	1	901000000	1	901000060	13	2250000000	45	2250000000	10	2252500000	4
902000060	0	902000000	0	902000060	6	2260000000	43	2260000000	10	2255000000	6
903000060	1	903000000	2	903000060	13	2260000000	43	2260000000	11	2257500000	4
904000060	0	904000000	0	904000060	5	2260000000	46	2260000000	13	2260000000	3
905000060	1	905000000	0	905000060	4	2260000000	44	2260000000	8	2262500000	3
906000060	1	906000000	1	906000060	7	2270000000	43	2270000000	10	2265000000	1
907000060	2	907000000	0	907000060	9	2270000000	36	2270000000	6	2267500000	4
908000060	0	908000000	0	908000060	8	2270000000	54	2270000000	14	2270000000	3
909000060	0	909000000	1	909000060	9	2270000000	38	2270000000	10	2272500000	4
910000060	0	910000000	0	910000060	6	2280000000	41	2280000000	12	2275000000	0
911000060	0	911000000	0	911000060	11	2280000000	35	2280000000	8	2277500000	3
912000060	0	912000000	0	912000060	5	2280000000	48	2280000000	10	2280000000	3
913000060	3	913000000	1	913000060	8	2280000000	38	2280000000	9	2282500000	2
914000060	0	914000000	0	914000060	6	2290000000	43	2290000000	12	2285000000	6
915000060	0	915000000	1	915000060	8	2290000000	41	2290000000	11	2287500000	3
916000060	1	916000000	1	916000060	4	2290000000	37	2290000000	7	2290000000	1
917000060	0	917000000	0	917000060	11	2290000000	21	2290000000	6	2292500000	5
918000060	0	918000000	1	918000060	9	2300000000	41	2300000000	5	2295000000	5
919000060	0	919000000	0	919000060	10	2300000000	33	2300000000	10	2297500000	1
920000060	0	920000000	1	920000060	10	2300000000	45	2300000000	4	2300000000	3
921000060	2	921000000	0	921000060	7	2300000000	36	2300000000	7	2302500000	1
922000060	0	922000000	0	922000060	6	2310000000	36	2310000000	6	2305000000	1
923000060	0	923000000	0	923000060	8	2310000000	29	2310000000	15	2307500000	4
924000060	1	924000000	0	924000060	7	2310000000	37	2310000000	7	2310000000	2
925000060	0	925000000	2	925000060	8	2310000000	32	2310000000	4	2312500000	2
926000060	2	926000000	0	926000060	4	2320000000	37	2320000000	10	2315000000	3
927000060	2	927000000	0	927000060	16	2320000000	35	2320000000	3	2317500000	6
928000060	2	928000000	0	928000060	3	2320000000	34	2320000000	9	2320000000	2
929000060	0	929000000	0	929000060	6	2320000000	41	2320000000	8	2322500000	1
930000060	0	930000000	0	930000060	5	2330000000	30	2330000000	12	2325000000	5
931000060	0	931000000	1	931000060	12	2330000000	33	2330000000	11	2327500000	1
932000060	1	932000000	0	932000060	7	2330000000	28	2330000000	6	2330000000	5
933000060	1	933000000	0	933000060	8	2330000000	25	2330000000	7	2332500000	5
934000060	0	934000000	0	934000060	6	2340000000	39	2340000000	4	2335000000	3
935000060	0	935000000	0	935000060	10	2340000000	29	2340000000	7	2337500000	3
936000060	1	936000000	1	936000060	3	2340000000	30	2340000000	8	2340000000	6
937000060	3	937000000	1	937000060	10	2340000000	35	2340000000	4	2342500000	9
938000060	3	938000000	0	938000060	6	2350000000	50	2350000000	8	2345000000	2
939000060	0	939000000	1	939000060	6	2350000000	33	2350000000	9	2347500000	2
940000060	0	940000000	1	940000060	11	2350000000	38	2350000000	6	2350000000	3
941000060	0	941000000	0	941000060	7	2350000000	45	2350000000	7	2352500000	1
942000060	1	942000000	0	942000060	6	2360000000	38	2360000000	6	2355000000	4
943000060	0	943000000	1	943000060	5	2360000000	17	2360000000	10	2357500000	5
944000060	0	944000000	0	944000060	6	2360000000	29	2360000000	12	2360000000	3
945000060	0	945000000	0	945000060	8	2360000000	22	2360000000	8	2362500000	0
946000060	0	946000000	1	946000060	4	2370000000	34	2370000000	10	2365000000	3
947000060	1	947000000	1	947000060	2	2370000000	26	2370000000	7	2367500000	2
948000060	0	948000000	0	948000060	3	2370000000	23	2370000000	9	2370000000	1
949000060	0	949000000	0	949000060	3	2370000000	38	2370000000	7	2372500000	3
950000060	0	950000000	0	950000060	5	2380000000	30	2380000000	9	2375000000	2
951000060	0	951000000	1	951000060	7	2380000000	28	2380000000	9	2377500000	3
952000060	0	952000000	1	952000060	5	2380000000	21	2380000000	6	2380000000	8
953000060	2	953000000	0	953000060	6	2380000000	29	2380000000	11	2382500000	4
954000060	0	954000000	0	954000060	12	2390000000	28	2390000000	8	2385000000	4
955000060	0	955000000	0	955000060	11	2390000000	23	2390000000	7	2387500000	8
956000060	1	956000000	0	956000060	8	2390000000	40	2390000000	10	2390000000	2
957000060	0	957000000	0	957000060	8	2390000000	30	2390000000	4	2392500000	3
958000060	3	958000000	1	958000060	7	2400000000	24	2400000000	8	2395000000	3
959000060	1	959000000	1	959000060	3	2400000000	33	2400000000	6	2397500000	4
960000060	0	960000000	0	960000060	7	2400000000	28	2400000000	4	2400000000	2
961000060	1	961000000	0	961000060	6	2400000000	37	2400000000	9	2402500000	3
962000060	0	962000000	0	962000060	7	2410000000	26	2410000000	12	2405000000	1
963000060	0	963000000	0	963000060	8	2410000000	32	2410000000	12	2407500000	3
964000060	0	964000000	1	964000060	8	2410000000	34	2410000000	11	2410000000	4
965000060	0	965000000	1	965000060	7	2410000000	30	2410000000	5	2412500000	0
966000060	0	966000000	0	966000060	7	2420000000	21	2420000000	9	2415000000	0
967000060	1	967000000	0	967000060	5	2420000000	36	2420000000	7	2417500000	6
968000060	0	968000000	1	968000060	9	2420000000	33	2420000000	3	2420000000	1
969000060	0	969000000	0	969000060	4	2420000000	34	2420000000	12	2422500000	1
970000060	0	970000000	0	970000060	5	2430000000	20	2430000000	10	2425000000	3
971000060	0	971000000	0	971000060	8	2430000000	26	2430000000	15	2427500000	0
972000060	0	972000000	2	972000060	11	2430000000	22	2430000000	8	2430000000	4
973000060	0	973000000	0	973000060	7	2430000000	28	2430000000	7	2432500000	1
974000060	0	974000000	1	974000060	2	2440000000	25	2440000000	4	2435000000	5
975000060	1	975000000	1	975000060	4	2440000000	32	2440000000	8	2437500000	5
976000060	0	976000000	0	976000060	12	2440000000	36	2440000000	3	2440000000	2
977000060	0	977000000	1	977000060	3	2440000000	27	2440000000	7	2442500000	2
978000060	0	978000000	0	978000060	7	2450000000	38	2450000000	10	2445000000	5
979000060	0	979000000	2	979000060	1	2450000000	32	2450000000	9	2447500000	5
980000060	0	980000000	0	980000060	5	2450000000	26	2450000000	7	2450000000	1
981000060	1	981000000	1	981000060	11	2450000000	27	2450000000	7	2452500000	1
982000060	1	982000000	0	982000060	6	2460000000	20	2460000000	7	2455000000	2
983000060	0	983000000	0	983000060	6	2460000000	27	2460000000	5	2457500000	0
984000060	0	984000000	0	984000060	3	2460000000	30	2460000000	11	2460000000	2
985000060	0	985000000	1	985000060	7	2460000000	34	2460000000	7	2462500000	5
986000060	1	986000000	0	986000060	6	2470000000	22	2470000000	10	2465000000	4
987000060	0	987000000	2	987000060	8	2470000000	41	2470000000	6	2467500000	0
988000060	0	988000000	1	988000060	8	2470000000	28	2470000000	5	2470000000	1
989000060	2	989000000	1	989000060	6	2470000000	22	2470000000	5	2472500000	1
990000060	0	990000000	0	990000060	2	2480000000	29	2480000000	10	2475000000	1
991000060	0	991000000	1	991000060	1	2480000000	15	2480000000	2	2477500000	1
992000060	0	992000000	0	992000060	3	2480000000	23	2480000000	6	2480000000	2
993000060	0	993000000	0	993000060	6	2480000000	21	2480000000	6	2482500000	2
994000060	0	994000000	1	994000060	8	2490000000	27	2490000000	6	2485000000	1
995000060	1	995000000	1	995000060	7	2490000000	29	2490000000	6	2487500000	2
996000060	1	996000000	0	996000060	6	2490000000	30	2490000000	4	2490000000	2
997000060	0	997000000	0	997000060	2	2490000000	15	2490000000	5	2492500000	4
998000060	0	998000000	1	998000060	2	2500000000	32	2500000000	2	2495000000	4
999000060	2	999000000	0	999000060	2	2500000000	28	2500000000	8	2497500000	5
1000000000	0	1000000000	0	1000000000	7	2500000000	23	2500000000	3	2500000000	11
1001000000	0	1000000000	0	1001000000	7	2500000000	29	2500000000	10	2502500000	1
1002000000	1	1000000000	1	1002000000	5	2510000000	20	2510000000	8	2505000000	2
1003000000	1	1000000000	0	1003000000	1	2510000000	25	2510000000	9	2507500000	1
1004000000	0	1000000000	0	1004000000	3	2510000000	33	2510000000	6	2510000000	2
1005000000	0	1010000000	0	1005000000	1	2510000000	14	2510000000	5	2512500000	1
1006000000	0	1010000000	0	1006000000	9	2520000000	30	2520000000	8	2515000000	1
1007000000	0	1010000000	2	1007000000	7	2520000000	26	2520000000	4	2517500000	5
1008000000	0	1010000000	0	1008000000	6	2520000000	18	2520000000	5	2520000000	0
1009000000	0	1010000000	0	1009000000	7	2520000000	16	2520000000	8	2522500000	2
1010000000	0	1010000000	0	1010000000	8	2530000000	27	2530000000	6	2525000000	2
1011000000	0	1010000000	0	1011000000	7	2530000000	16	2530000000	1	2527500000	2
1012000000	0	1010000000	0	1012000000	1	2530000000	23	2530000000	5	2530000000	1
1013000000	1	1010000000	0	1013000000	6	2530000000	28	2530000000	7	2532500000	4
1014000000	0	1010000000	1	1014000000	6	2540000000	27	2540000000	2	2535000000	0
1015000000	0	1020000000	1	1015000000	7	2540000000	18	2540000000	4	2537500000	3
1016000000	0	1020000000	0	1016000000	5	2540000000	18	2540000000	8	2540000000	2
1017000000	1	1020000000	0	1017000000	4	2540000000	25	2540000000	6	2542500000	0
1018000000	0	1020000000	0	1018000000	4	2550000000	20	2550000000	3	2545000000	4
1019000000	1	1020000000	0	1019000000	7	2550000000	26	2550000000	3	2547500000	0
1020000000	0	1020000000	0	1020000000	6	2550000000	29	2550000000	4	2550000000	2
1021000000	0	1020000000	2	1021000000	4	2550000000	13	2550000000	3	2552500000	4
1022000000	0	1020000000	0	1022000000	3	2560000000	29	2560000000	6	2555000000	2
1023000000	1	1020000000	2	1023000000	7	2560000000	22	2560000000	3	2557500000	0
1024000000	2	1020000000	0	1024000000	3	2560000000	23	2560000000	5	2560000000	0
1025000000	0	1030000000	0	1025000000	6	2560000000	20	2560000000	3	2562500000	3
1026000000	2	1030000000	1	1026000000	6	2570000000	15	2570000000	4	2565000000	3
1027000000	1	1030000000	1	1027000000	5	2570000000	27	2570000000	1	2567500000	3
1028000000	0	1030000000	0	1028000000	4	2570000000	21	2570000000	7	2570000000	4
1029000000	0	1030000000	1	1029000000	6	2570000000	21	2570000000	0	2572500000	2
1030000000	0	1030000000	0	1030000000	9	2580000000	24	2580000000	5	2575000000	1
1031000000	0	1030000000	0	1031000000	2	2580000000	24	2580000000	6	2577500000	1
1032000000	3	1030000000	2	1032000000	1	2580000000	17	2580000000	4	2580000000	0
1033000000	1	1030000000	1	1033000000	4	2580000000	18	2580000000	8	2582500000	2
1034000000	0	1030000000	1	1034000000	5	2590000000	18	2590000000	7	2585000000	2
1035000000	0	1040000000	0	1035000000	5	2590000000	24	2590000000	8	2587500000	1
1036000000	0	1040000000	0	1036000000	9	2590000000	26	2590000000	5	2590000000	3
1037000000	1	1040000000	0	1037000000	6	2590000000	23	2590000000	5	2592500000	2
1038000000	1	1040000000	0	1038000000	3	2600000000	24	2600000000	3	2595000000	2
1039000000	0	1040000000	0	1039000000	1	2600000000	16	2600000000	8	2597500000	1
1040000000	1	1040000000	0	1040000000	5	2600000000	27	2600000000	3	2600000000	3
1041000000	0	1040000000	0	1041000000	7	2600000000	25	2600000000	7	2602500000	1
1042000000	1	1040000000	0	1042000000	5	2610000000	22	2610000000	6	2605000000	0
1043000000	0	1040000000	0	1043000000	4	2610000000	15	2610000000	3	2607500000	2
1044000000	0	1040000000	0	1044000000	9	2610000000	16	2610000000	4	2610000000	1
1045000000	0	1050000000	0	1045000000	2	2610000000	18	2610000000	2	2612500000	0
1046000000	0	1050000000	1	1046000000	5	2620000000	26	2620000000	4	2615000000	1
1047000000	0	1050000000	0	1047000000	3	2620000000	18	2620000000	3	2617500000	2
1048000000	0	1050000000	0	1048000000	6	2620000000	16	2620000000	6	2620000000	1
1049000000	0	1050000000	0	1049000000	6	2620000000	20	2620000000	1	2622500000	1
1050000000	1	1050000000	2	1050000000	3	2630000000	21	2630000000	4	2625000000	3
1051000000	0	1050000000	0	1051000000	4	2630000000	25	2630000000	3	2627500000	1
1052000000	0	1050000000	1	1052000000	7	2630000000	20	2630000000	5	2630000000	0
1053000000	1	1050000000	1	1053000000	4	2630000000	24	2630000000	2	2632500000	1
1054000000	0	1050000000	1	1054000000	5	2640000000	22	2640000000	5	2635000000	2
1055000000	0	1060000000	0	1055000000	7	2640000000	26	2640000000	3	2637500000	2
1056000000	2	1060000000	0	1056000000	5	2640000000	15	2640000000	7	2640000000	1
1057000000	1	1060000000	3	1057000000	4	2640000000	14	2640000000	8	2642500000	5
1058000000	0	1060000000	0	1058000000	5	2650000000	19	2650000000	2	2645000000	1
1059000000	0	1060000000	1	1059000000	5	2650000000	20	2650000000	8	2647500000	1
1060000000	0	1060000000	0	1060000000	2	2650000000	18	2650000000	5	2650000000	4
1061000000	0	1060000000	0	1061000000	5	2650000000	18	2650000000	6	2652500000	1
1062000000	1	1060000000	0	1062000000	5	2660000000	23	2660000000	3	2655000000	4
1063000000	0	1060000000	0	1063000000	6	2660000000	17	2660000000	2	2657500000	3
1064000000	2	1060000000	1	1064000000	4	2660000000	20	2660000000	1	2660000000	0
1065000000	1	1070000000	0	1065000000	5	2660000000	26	2660000000	3	2662500000	4
1066000000	0	1070000000	0	1066000000	7	2670000000	23	2670000000	1	2665000000	3
1067000000	0	1070000000	1	1067000000	5	2670000000	12	2670000000	7	2667500000	0
1068000000	1	1070000000	0	1068000000	4	2670000000	15	2670000000	1	2670000000	2
1069000000	0	1070000000	0	1069000000	2	2670000000	16	2670000000	7	2672500000	2
1070000000	1	1070000000	0	1070000000	6	2680000000	22	2680000000	4	2675000000	0
1071000000	1	1070000000	0	1071000000	7	2680000000	19	2680000000	3	2677500000	2
1072000000	0	1070000000	0	1072000000	2	2680000000	24	2680000000	7	2680000000	1
1073000000	0	1070000000	1	1073000000	4	2680000000	22	2680000000	1	2682500000	2
1074000000	0	1070000000	0	1074000000	2	2690000000	22	2690000000	1	2685000000	0
1075000000	0	1080000000	0	1075000000	6	2690000000	19	2690000000	7	2687500000	1
1076000000	1	1080000000	2	1076000000	3	2690000000	19	2690000000	1	2690000000	2
1077000000	0	1080000000	1	1077000000	4	2690000000	16	2690000000	7	2692500000	1
1078000000	0	1080000000	0	1078000000	3	2700000000	12	2700000000	4	2695000000	3
1079000000	0	1080000000	0	1079000000	6	2700000000	20	2700000000	3	2697500000	0
1080000000	2	1080000000	0	1080000000	4	2700000000	9	2700000000	9	2700000000	3
1081000000	0	1080000000	0	1081000000	6	2700000000	19	2700000000	4	2702500000	3
1082000000	0	1080000000	2	1082000000	3	2710000000	18	2710000000	3	2705000000	0
1083000000	0	1080000000	0	1083000000	4	2710000000	20	2710000000	3	2707500000	4
1084000000	0	1080000000	0	1084000000	7	2710000000	14	2710000000	5	2710000000	3
1085000000	0	1090000000	1	1085000000	6	2710000000	9	2710000000	6	2712500000	1
1086000000	2	1090000000	0	1086000000	3	2720000000	16	2720000000	1	2715000000	2
1087000000	0	1090000000	0	1087000000	5	2720000000	16	2720000000	4	2717500000	1
1088000000	1	1090000000	0	1088000000	4	2720000000	16	2720000000	2	2720000000	3
1089000000	1	1090000000	1	1089000000	5	2720000000	23	2720000000	4	2722500000	1
1090000000	0	1090000000	1	1090000000	2	2730000000	17	2730000000	5	2725000000	1
1091000000	0	1090000000	0	1091000000	4	2730000000	15	2730000000	3	2727500000	3
1092000000	0	1090000000	1	1092000000	1	2730000000	22	2730000000	5	2730000000	3
1093000000	0	1090000000	0	1093000000	4	2730000000	16	2730000000	4	2732500000	1
1094000000	0	1090000000	2	1094000000	7	2740000000	12	2740000000	2	2735000000	4
1095000000	2	1100000000	1	1095000000	6	2740000000	14	2740000000	3	2737500000	4
1096000000	0	1100000000	0	1096000000	8	2740000000	12	2740000000	4	2740000000	1
1097000000	0	1100000000	1	1097000000	3	2740000000	13	2740000000	5	2742500000	2
1098000000	2	1100000000	0	1098000000	7	2750000000	12	2750000000	2	2745000000	1
1099000000	1	1100000000	0	1099000000	2	2750000000	20	2750000000	2	2747500000	1
1100000000	0	1100000000	0	1100000000	3	2750000000	16	2750000000	7	2750000000	1
1101000000	1	1100000000	1	1101000000	1	2750000000	12	2750000000	2	2752500000	1
1102000000	0	1100000000	1	1102000000	1	2760000000	13	2760000000	5	2755000000	0
1103000000	1	1100000000	0	1103000000	6	2760000000	25	2760000000	2	2757500000	1
1104000000	0	1100000000	0	1104000000	8	2760000000	10	2760000000	5	2760000000	0
1105000000	0	1110000000	1	1105000000	3	2760000000	20	2760000000	4	2762500000	2
1106000000	0	1110000000	0	1106000000	9	2770000000	14	2770000000	2	2765000000	1
1107000000	0	1110000000	0	1107000000	3	2770000000	9	2770000000	3	2767500000	1
1108000000	2	1110000000	0	1108000000	5	2770000000	11	2770000000	2	2770000000	4
1109000000	0	1110000000	0	1109000000	7	2770000000	12	2770000000	1	2772500000	0
1110000000	0	1110000000	0	1110000000	2	2780000000	13	2780000000	3	2775000000	3
1111000000	0	1110000000	0	1111000000	5	2780000000	13	2780000000	3	2777500000	2
1112000000	0	1110000000	0	1112000000	3	2780000000	8	2780000000	2	2780000000	2
1113000000	2	1110000000	0	1113000000	1	2780000000	13	2780000000	0	2782500000	1
1114000000	1	1110000000	0	1114000000	5	2790000000	11	2790000000	1	2785000000	1
1115000000	0	1120000000	2	1115000000	7	2790000000	8	2790000000	1	2787500000	0
1116000000	1	1120000000	1	1116000000	3	2790000000	14	2790000000	6	2790000000	2
1117000000	0	1120000000	1	1117000000	4	2790000000	13	2790000000	2	2792500000	3
1118000000	2	1120000000	0	1118000000	4	2800000000	16	2800000000	2	2795000000	0
1119000000	0	1120000000	0	1119000000	6	2800000000	20	2800000000	4	2797500000	1
1120000000	1	1120000000	3	1120000000	3	2800000000	18	2800000000	3	2800000000	1
1121000000	0	1120000000	1	1121000000	3	2800000000	14	2800000000	1	2802500000	0
1122000000	0	1120000000	0	1122000000	2	2810000000	12	2810000000	10	2805000000	2
1123000000	1	1120000000	1	1123000000	3	2810000000	12	2810000000	2	2807500000	0
1124000000	1	1120000000	0	1124000000	6	2810000000	18	2810000000	3	2810000000	1
1125000000	0	1130000000	0	1125000000	5	2810000000	10	2810000000	4	2812500000	1
1126000000	0	1130000000	0	1126000000	4	2820000000	17	2820000000	3	2815000000	3
1127000000	0	1130000000	0	1127000000	3	2820000000	14	2820000000	5	2817500000	2
1128000000	1	1130000000	0	1128000000	4	2820000000	13	2820000000	5	2820000000	0
1129000000	0	1130000000	0	1129000000	6	2820000000	16	2820000000	3	2822500000	1
1130000000	0	1130000000	0	1130000000	1	2830000000	10	2830000000	4	2825000000	0
1131000000	4	1130000000	0	1131000000	5	2830000000	13	2830000000	1	2827500000	1
1132000000	0	1130000000	0	1132000000	2	2830000000	9	2830000000	4	2830000000	2
1133000000	0	1130000000	0	1133000000	5	2830000000	26	2830000000	1	2832500000	2
1134000000	1	1130000000	0	1134000000	5	2840000000	14	2840000000	4	2835000000	1
1135000000	0	1140000000	1	1135000000	2	2840000000	8	2840000000	2	2837500000	2
1136000000	1	1140000000	0	1136000000	7	2840000000	15	2840000000	5	2840000000	1
1137000000	0	1140000000	0	1137000000	1	2840000000	10	2840000000	3	2842500000	3
1138000000	0	1140000000	0	1138000000	3	2850000000	8	2850000000	2	2845000000	0
1139000000	0	1140000000	0	1139000000	5	2850000000	11	2850000000	3	2847500000	5
1140000000	0	1140000000	0	1140000000	0	2850000000	13	2850000000	4	2850000000	1
1141000000	0	1140000000	0	1141000000	7	2850000000	22	2850000000	6	2852500000	2
1142000000	0	1140000000	1	1142000000	3	2860000000	14	2860000000	7	2855000000	1
1143000000	0	1140000000	0	1143000000	4	2860000000	12	2860000000	0	2857500000	0
1144000000	0	1140000000	0	1144000000	3	2860000000	12	2860000000	1	2860000000	0
1145000000	0	1150000000	1	1145000000	3	2860000000	6	2860000000	2	2862500000	2
1146000000	0	1150000000	0	1146000000	6	2870000000	13	2870000000	2	2865000000	1
1147000000	2	1150000000	1	1147000000	5	2870000000	17	2870000000	3	2867500000	1
1148000000	0	1150000000	0	1148000000	1	2870000000	13	2870000000	2	2870000000	1
1149000000	0	1150000000	0	1149000000	0	2870000000	9	2870000000	0	2872500000	1
1150000000	0	1150000000	1	1150000000	4	2880000000	17	2880000000	2	2875000000	4
1151000000	0	1150000000	0	1151000000	7	2880000000	14	2880000000	2	2877500000	0
1152000000	0	1150000000	0	1152000000	3	2880000000	15	2880000000	2	2880000000	1
1153000000	0	1150000000	0	1153000000	4	2880000000	9	2880000000	5	2882500000	0
1154000000	0	1150000000	0	1154000000	0	2890000000	9	2890000000	3	2885000000	2
1155000000	0	1160000000	1	1155000000	7	2890000000	14	2890000000	6	2887500000	0
1156000000	1	1160000000	0	1156000000	6	2890000000	13	2890000000	1	2890000000	0
1157000000	1	1160000000	0	1157000000	3	2890000000	17	2890000000	2	2892500000	3
1158000000	1	1160000000	0	1158000000	3	2900000000	15	2900000000	2	2895000000	1
1159000000	0	1160000000	2	1159000000	2	2900000000	12	2900000000	3	2897500000	2
1160000000	0	1160000000	0	1160000000	2	2900000000	15	2900000000	3	2900000000	0
1161000000	1	1160000000	1	1161000000	4	2900000000	14	2900000000	6	2902500000	1
1162000000	0	1160000000	2	1162000000	11	2910000000	13	2910000000	5	2905000000	3
1163000000	0	1160000000	2	1163000000	1	2910000000	7	2910000000	4	2907500000	0
1164000000	0	1160000000	0	1164000000	4	2910000000	10	2910000000	4	2910000000	0
1165000000	0	1170000000	1	1165000000	5	2910000000	17	2910000000	4	2912500000	3
1166000000	0	1170000000	0	1166000000	3	2920000000	14	2920000000	2	2915000000	3
1167000000	0	1170000000	1	1167000000	6	2920000000	12	2920000000	3	2917500000	0
1168000000	0	1170000000	2	1168000000	2	2920000000	11	2920000000	2	2920000000	1
1169000000	2	1170000000	2	1169000000	2	2920000000	14	2920000000	3	2922500000	1
1170000000	0	1170000000	0	1170000000	6	2930000000	10	2930000000	2	2925000000	2
1171000000	1	1170000000	0	1171000000	2	2930000000	11	2930000000	4	2927500000	1
1172000000	0	1170000000	2	1172000000	7	2930000000	14	2930000000	2	2930000000	0
1173000000	0	1170000000	1	1173000000	4	2930000000	11	2930000000	0	2932500000	1
1174000000	0	1170000000	0	1174000000	4	2940000000	15	2940000000	0	2935000000	2
1175000000	1	1180000000	1	1175000000	3	2940000000	8	2940000000	4	2937500000	2
1176000000	0	1180000000	1	1176000000	5	2940000000	10	2940000000	4	2940000000	1
1177000000	0	1180000000	0	1177000000	3	2940000000	10	2940000000	2	2942500000	1
1178000000	0	1180000000	0	1178000000	2	2950000000	11	2950000000	1	2945000000	0
1179000000	0	1180000000	0	1179000000	4	2950000000	4	2950000000	4	2947500000	2
1180000000	0	1180000000	1	1180000000	2	2950000000	15	2950000000	5	2950000000	3
1181000000	1	1180000000	0	1181000000	3	2950000000	13	2950000000	2	2952500000	4
1182000000	0	1180000000	0	1182000000	2	2960000000	12	2960000000	2	2955000000	1
1183000000	1	1180000000	1	1183000000	4	2960000000	12	2960000000	2	2957500000	0
1184000000	0	1180000000	1	1184000000	1	2960000000	8	2960000000	2	2960000000	0
1185000000	1	1190000000	0	1185000000	5	2960000000	12	2960000000	4	2962500000	1
1186000000	0	1190000000	0	1186000000	2	2970000000	18	2970000000	3	2965000000	1
1187000000	0	1190000000	0	1187000000	6	2970000000	17	2970000000	3	2967500000	1
1188000000	0	1190000000	1	1188000000	6	2970000000	9	2970000000	2	2970000000	1
1189000000	0	1190000000	1	1189000000	1	2970000000	10	2970000000	1	2972500000	2
1190000000	0	1190000000	0	1190000000	3	2980000000	6	2980000000	3	2975000000	1
1191000000	0	1190000000	0	1191000000	1	2980000000	12	2980000000	6	2977500000	0
1192000000	2	1190000000	0	1192000000	2	2980000000	10	2980000000	4	2980000000	1
1193000000	0	1190000000	2	1193000000	4	2980000000	15	2980000000	3	2982500000	0
1194000000	0	1190000000	1	1194000000	6	2990000000	7	2990000000	3	2985000000	0
1195000000	1	1200000000	0	1195000000	2	2990000000	15	2990000000	2	2987500000	0
1196000000	0	1200000000	1	1196000000	3	2990000000	6	2990000000	0	2990000000	2
1197000000	0	1200000000	0	1197000000	2	2990000000	11	2990000000	4	2992500000	1
1198000000	0	1200000000	0	1198000000	1	3000000000	3	3000000000	4	2995000000	1
1199000000	1	1200000000	1	1199000000	3	3000000000	9	3000000000	0	2997500000	0
1200000000	0	1200000000	2	1200000000	2	3000000000	15	3000000000	2	3000000000	0
1201000000	0	1200000000	1	1201000000	2	3000000000	6	3000000000	1	3002500000	0
1202000000	1	1200000000	0	1202000000	5	3010000000	10	3010000000	1	3005000000	1
1203000000	1	1200000000	0	1203000000	2	3010000000	13	3010000000	2	3007500000	0
1204000000	0	1200000000	0	1204000000	3	3010000000	13	3010000000	1	3010000000	1
1205000000	0	1210000000	0	1205000000	0	3010000000	10	3010000000	5	3012500000	0
1206000000	0	1210000000	0	1206000000	3	3020000000	8	3020000000	2	3015000000	3
1207000000	0	1210000000	0	1207000000	5	3020000000	13	3020000000	0	3017500000	1
1208000000	0	1210000000	0	1208000000	3	3020000000	8	3020000000	4	3020000000	0
1209000000	0	1210000000	0	1209000000	5	3020000000	9	3020000000	3	3022500000	0
1210000000	0	1210000000	0	1210000000	3	3030000000	10	3030000000	1	3025000000	0
1211000000	1	1210000000	1	1211000000	2	3030000000	14	3030000000	2	3027500000	0
1212000000	0	1210000000	1	1212000000	3	3030000000	15	3030000000	3	3030000000	1
1213000000	0	1210000000	0	1213000000	2	3030000000	6	3030000000	4	3032500000	1
1214000000	1	1210000000	0	1214000000	7	3040000000	13	3040000000	1	3035000000	0
1215000000	1	1220000000	0	1215000000	1	3040000000	9	3040000000	1	3037500000	1
1216000000	0	1220000000	0	1216000000	4	3040000000	10	3040000000	3	3040000000	0
1217000000	0	1220000000	0	1217000000	1	3040000000	13	3040000000	2	3042500000	1
1218000000	0	1220000000	0	1218000000	5	3050000000	15	3050000000	1	3045000000	2
1219000000	0	1220000000	1	1219000000	8	3050000000	9	3050000000	3	3047500000	1
1220000000	0	1220000000	0	1220000000	3	3050000000	8	3050000000	1	3050000000	0
1221000000	1	1220000000	1	1221000000	4	3050000000	8	3050000000	5	3052500000	4
1222000000	0	1220000000	0	1222000000	3	3060000000	4	3060000000	1	3055000000	0
1223000000	0	1220000000	1	1223000000	2	3060000000	11	3060000000	0	3057500000	1
1224000000	0	1220000000	0	1224000000	4	3060000000	5	3060000000	6	3060000000	0
1225000000	1	1230000000	0	1225000000	4	3060000000	10	3060000000	1	3062500000	0
1226000000	2	1230000000	0	1226000000	4	3070000000	12	3070000000	1	3065000000	0
1227000000	1	1230000000	1	1227000000	3	3070000000	12	3070000000	3	3067500000	4
1228000000	0	1230000000	0	1228000000	2	3070000000	15	3070000000	3	3070000000	1
1229000000	0	1230000000	1	1229000000	1	3070000000	7	3070000000	2	3072500000	1
1230000000	0	1230000000	1	1230000000	4	3080000000	13	3080000000	4	3075000000	0
1231000000	1	1230000000	0	1231000000	2	3080000000	15	3080000000	0	3077500000	1
1232000000	1	1230000000	0	1232000000	3	3080000000	7	3080000000	3	3080000000	1
1233000000	0	1230000000	0	1233000000	2	3080000000	10	3080000000	3	3082500000	1
1234000000	0	1230000000	1	1234000000	3	3090000000	8	3090000000	2	3085000000	0
1235000000	0	1240000000	0	1235000000	3	3090000000	7	3090000000	2	3087500000	1
1236000000	0	1240000000	0	1236000000	3	3090000000	9	3090000000	1	3090000000	0
1237000000	2	1240000000	1	1237000000	3	3090000000	5	3090000000	1	3092500000	2
1238000000	0	1240000000	0	1238000000	2	3100000000	14	3100000000	3	3095000000	2
1239000000	0	1240000000	2	1239000000	0	3100000000	12	3100000000	1	3097500000	1
1240000000	2	1240000000	0	1240000000	3	3100000000	8	3100000000	1	3100000000	0
1241000000	0	1240000000	0	1241000000	1	3100000000	10	3100000000	1	3102500000	0
1242000000	0	1240000000	0	1242000000	4	3110000000	8	3110000000	0	3105000000	1
1243000000	0	1240000000	0	1243000000	2	3110000000	9	3110000000	5	3107500000	0
1244000000	0	1240000000	0	1244000000	4	3110000000	12	3110000000	1	3110000000	1
1245000000	0	1250000000	0	1245000000	1	3110000000	5	3110000000	3	3112500000	2
1246000000	0	1250000000	0	1246000000	7	3120000000	5	3120000000	2	3115000000	1
1247000000	0	1250000000	0	1247000000	7	3120000000	6	3120000000	4	3117500000	1
1248000000	0	1250000000	0	1248000000	2	3120000000	6	3120000000	3	3120000000	2
1249000000	0	1250000000	0	1249000000	2	3120000000	9	3120000000	6	3122500000	1
1250000000	0	1250000000	0	1250000000	0	3130000000	9	3130000000	3	3125000000	0
1251000000	2	1250000000	0	1251000000	2	3130000000	11	3130000000	1	3127500000	0
1252000000	1	1250000000	1	1252000000	2	3130000000	3	3130000000	3	3130000000	1
1253000000	2	1250000000	1	1253000000	2	3130000000	8	3130000000	2	3132500000	2
1254000000	0	1250000000	0	1254000000	2	3140000000	3	3140000000	5	3135000000	1
1255000000	0	1260000000	3	1255000000	1	3140000000	10	3140000000	1	3137500000	2
1256000000	2	1260000000	1	1256000000	3	3140000000	8	3140000000	1	3140000000	2
1257000000	0	1260000000	1	1257000000	3	3140000000	13	3140000000	1	3142500000	2
1258000000	2	1260000000	0	1258000000	2	3150000000	7	3150000000	1	3145000000	1
1259000000	1	1260000000	0	1259000000	3	3150000000	7	3150000000	1	3147500000	1
1260000000	0	1260000000	0	1260000000	1	3150000000	8	3150000000	3	3150000000	2
1261000000	0	1260000000	0	1261000000	1	3150000000	6	3150000000	1	3152500000	0
1262000000	1	1260000000	0	1262000000	0	3160000000	17	3160000000	0	3155000000	1
1263000000	0	1260000000	0	1263000000	1	3160000000	5	3160000000	3	3157500000	3
1264000000	0	1260000000	0	1264000000	1	3160000000	7	3160000000	1	3160000000	3
1265000000	0	1270000000	1	1265000000	1	3160000000	6	3160000000	0	3162500000	1
1266000000	0	1270000000	1	1266000000	3	3170000000	6	3170000000	0	3165000000	1
1267000000	0	1270000000	0	1267000000	2	3170000000	8	3170000000	4	3167500000	2
1268000000	0	1270000000	0	1268000000	0	3170000000	8	3170000000	0	3170000000	0
1269000000	1	1270000000	0	1269000000	3	3170000000	8	3170000000	4	3172500000	1
1270000000	0	1270000000	0	1270000000	2	3180000000	5	3180000000	1	3175000000	2
1271000000	1	1270000000	0	1271000000	1	3180000000	11	3180000000	2	3177500000	0
1272000000	0	1270000000	0	1272000000	4	3180000000	6	3180000000	1	3180000000	2
1273000000	0	1270000000	0	1273000000	5	3180000000	8	3180000000	1	3182500000	0
1274000000	0	1270000000	0	1274000000	2	3190000000	12	3190000000	3	3185000000	2
1275000000	1	1280000000	0	1275000000	7	3190000000	4	3190000000	2	3187500000	0
1276000000	0	1280000000	0	1276000000	3	3190000000	4	3190000000	1	3190000000	0
1277000000	1	1280000000	1	1277000000	3	3190000000	7	3190000000	3	3192500000	1
1278000000	0	1280000000	0	1278000000	1	3200000000	10	3200000000	2	3195000000	1
1279000000	0	1280000000	1	1279000000	2	3200000000	8	3200000000	0	3197500000	2
1280000000	0	1280000000	1	1280000000	3	3200000000	8	3200000000	3	3200000000	1
1281000000	0	1280000000	0	1281000000	2	3200000000	8	3200000000	1	3202500000	1
1282000000	0	1280000000	0	1282000000	2	3210000000	7	3210000000	3	3205000000	0
1283000000	0	1280000000	0	1283000000	1	3210000000	11	3210000000	1	3207500000	0
1284000000	0	1280000000	0	1284000000	2	3210000000	7	3210000000	4	3210000000	1
1285000000	1	1290000000	0	1285000000	4	3210000000	14	3210000000	2	3212500000	2
1286000000	0	1290000000	0	1286000000	4	3220000000	8	3220000000	2	3215000000	1
1287000000	0	1290000000	0	1287000000	2	3220000000	12	3220000000	2	3217500000	0
1288000000	0	1290000000	0	1288000000	3	3220000000	5	3220000000	1	3220000000	0
1289000000	0	1290000000	0	1289000000	3	3220000000	7	3220000000	2	3222500000	0
1290000000	0	1290000000	0	1290000000	4	3230000000	8	3230000000	1	3225000000	1
1291000000	0	1290000000	0	1291000000	4	3230000000	5	3230000000	1	3227500000	0
1292000000	1	1290000000	0	1292000000	5	3230000000	4	3230000000	2	3230000000	1
1293000000	1	1290000000	2	1293000000	4	3230000000	7	3230000000	1	3232500000	0
1294000000	0	1290000000	0	1294000000	4	3240000000	12	3240000000	0	3235000000	3
1295000000	1	1300000000	0	1295000000	3	3240000000	9	3240000000	1	3237500000	0
1296000000	0	1300000000	0	1296000000	3	3240000000	6	3240000000	0	3240000000	2
1297000000	1	1300000000	0	1297000000	7	3240000000	3	3240000000	2	3242500000	2
1298000000	1	1300000000	0	1298000000	1	3250000000	8	3250000000	1	3245000000	1
1299000000	0	1300000000	0	1299000000	3	3250000000	7	3250000000	2	3247500000	0
1300000000	1	1300000000	0	1300000000	0	3250000000	11	3250000000	3	3250000000	1
1301000000	1	1300000000	0	1301000000	2	3250000000	10	3250000000	3	3252500000	0
1302000000	2	1300000000	1	1302000000	3	3260000000	11	3260000000	2	3255000000	1
1303000000	1	1300000000	0	1303000000	4	3260000000	10	3260000000	1	3257500000	1
1304000000	0	1300000000	0	1304000000	1	3260000000	5	3260000000	0	3260000000	2
1305000000	0	1310000000	0	1305000000	2	3260000000	5	3260000000	0	3262500000	0
1306000000	1	1310000000	0	1306000000	5	3270000000	5	3270000000	2	3265000000	1
1307000000	0	1310000000	0	1307000000	4	3270000000	7	3270000000	4	3267500000	0
1308000000	0	1310000000	1	1308000000	4	3270000000	8	3270000000	0	3270000000	2
1309000000	0	1310000000	0	1309000000	1	3270000000	6	3270000000	1	3272500000	1
1310000000	1	1310000000	1	1310000000	3	3280000000	3	3280000000	1	3275000000	0
1311000000	0	1310000000	0	1311000000	2	3280000000	8	3280000000	5	3277500000	0
1312000000	0	1310000000	0	1312000000	2	3280000000	6	3280000000	3	3280000000	1
1313000000	0	1310000000	0	1313000000	5	3280000000	6	3280000000	3	3282500000	0
1314000000	0	1310000000	0	1314000000	1	3290000000	5	3290000000	3	3285000000	3
1315000000	0	1320000000	0	1315000000	3	3290000000	10	3290000000	1	3287500000	1
1316000000	0	1320000000	0	1316000000	2	3290000000	5	3290000000	1	3290000000	3
1317000000	0	1320000000	1	1317000000	6	3290000000	9	3290000000	2	3292500000	0
1318000000	0	1320000000	0	1318000000	1	3300000000	8	3300000000	1	3295000000	0
1319000000	1	1320000000	0	1319000000	3	3300000000	8	3300000000	1	3297500000	3
1320000000	0	1320000000	0	1320000000	1	3300000000	7	3300000000	4	3300000000	0
1321000000	1	1320000000	0	1321000000	7	3300000000	5	3300000000	2	3302500000	1
1322000000	0	1320000000	0	1322000000	4	3310000000	5	3310000000	4	3305000000	4
1323000000	0	1320000000	0	1323000000	4	3310000000	8	3310000000	3	3307500000	1
1324000000	0	1320000000	0	1324000000	3	3310000000	9	3310000000	0	3310000000	1
1325000000	0	1330000000	0	1325000000	2	3310000000	8	3310000000	2	3312500000	2
1326000000	0	1330000000	0	1326000000	4	3320000000	6	3320000000	2	3315000000	2
1327000000	0	1330000000	0	1327000000	4	3320000000	7	3320000000	1	3317500000	0
1328000000	0	1330000000	1	1328000000	1	3320000000	10	3320000000	0	3320000000	1
1329000000	0	1330000000	0	1329000000	3	3320000000	5	3320000000	2	3322500000	2
1330000000	0	1330000000	0	1330000000	2	3330000000	4	3330000000	4	3325000000	1
1331000000	0	1330000000	1	1331000000	1	3330000000	5	3330000000	1	3327500000	1
1332000000	1	1330000000	0	1332000000	0	3330000000	4	3330000000	0	3330000000	1
1333000000	0	1330000000	3	1333000000	0	3330000000	6	3330000000	0	3332500000	1
1334000000	1	1330000000	0	1334000000	3	3340000000	2	3340000000	1	3335000000	1
1335000000	1	1340000000	0	1335000000	4	3340000000	8	3340000000	3	3337500000	1
1336000000	0	1340000000	0	1336000000	1	3340000000	6	3340000000	2	3340000000	2
1337000000	0	1340000000	1	1337000000	0	3340000000	3	3340000000	0	3342500000	2
1338000000	0	1340000000	0	1338000000	2	3350000000	8	3350000000	1	3345000000	1
1339000000	0	1340000000	0	1339000000	3	3350000000	2	3350000000	0	3347500000	0
1340000000	1	1340000000	1	1340000000	2	3350000000	9	3350000000	0	3350000000	1
1341000000	1	1340000000	0	1341000000	2	3350000000	5	3350000000	2	3352500000	0
1342000000	1	1340000000	0	1342000000	1	3360000000	3	3360000000	2	3355000000	1
1343000000	0	1340000000	0	1343000000	5	3360000000	2	3360000000	2	3357500000	1
1344000000	0	1340000000	1	1344000000	3	3360000000	5	3360000000	1	3360000000	0
1345000000	0	1350000000	0	1345000000	1	3360000000	7	3360000000	1	3362500000	0
1346000000	0	1350000000	1	1346000000	2	3370000000	10	3370000000	0	3365000000	0
1347000000	1	1350000000	1	1347000000	1	3370000000	5	3370000000	4	3367500000	2
1348000000	0	1350000000	0	1348000000	3	3370000000	7	3370000000	1	3370000000	0
1349000000	1	1350000000	0	1349000000	5	3370000000	3	3370000000	1	3372500000	0
1350000000	0	1350000000	2	1350000000	2	3380000000	14	3380000000	0	3375000000	1
1351000000	1	1350000000	0	1351000000	3	3380000000	7	3380000000	3	3377500000	0
1352000000	0	1350000000	0	1352000000	0	3380000000	11	3380000000	1	3380000000	2
1353000000	0	1350000000	0	1353000000	1	3380000000	8	3380000000	2	3382500000	2
1354000000	1	1350000000	0	1354000000	2	3390000000	5	3390000000	0	3385000000	2
1355000000	1	1360000000	0	1355000000	2	3390000000	11	3390000000	3	3387500000	1
1356000000	0	1360000000	0	1356000000	1	3390000000	7	3390000000	2	3390000000	0
1357000000	0	1360000000	0	1357000000	2	3390000000	7	3390000000	1	3392500000	2
1358000000	1	1360000000	0	1358000000	2	3400000000	4	3400000000	1	3395000000	0
1359000000	0	1360000000	0	1359000000	2	3400000000	4	3400000000	0	3397500000	1
1360000000	0	1360000000	0	1360000000	4	3400000000	6	3400000000	0	3400000000	0
1361000000	0	1360000000	1	1361000000	1	3400000000	6	3400000000	1	3402500000	0
1362000000	1	1360000000	1	1362000000	4	3410000000	4	3410000000	1	3405000000	1
1363000000	0	1360000000	1	1363000000	1	3410000000	7	3410000000	3	3407500000	3
1364000000	0	1360000000	1	1364000000	1	3410000000	4	3410000000	0	3410000000	1
1365000000	0	1370000000	0	1365000000	1	3410000000	3	3410000000	2	3412500000	1
1366000000	1	1370000000	0	1366000000	2	3420000000	4	3420000000	4	3415000000	0
1367000000	2	1370000000	1	1367000000	2	3420000000	15	3420000000	0	3417500000	1
1368000000	3	1370000000	0	1368000000	1	3420000000	3	3420000000	3	3420000000	1
1369000000	0	1370000000	0	1369000000	4	3420000000	11	3420000000	4	3422500000	0
1370000000	0	1370000000	0	1370000000	2	3430000000	2	3430000000	1	3425000000	0
1371000000	2	1370000000	1	1371000000	0	3430000000	2	3430000000	2	3427500000	3
1372000000	0	1370000000	0	1372000000	1	3430000000	3	3430000000	0	3430000000	3
1373000000	0	1370000000	0	1373000000	4	3430000000	9	3430000000	0	3432500000	0
1374000000	1	1370000000	0	1374000000	5	3440000000	5	3440000000	2	3435000000	0
1375000000	1	1380000000	0	1375000000	1	3440000000	12	3440000000	1	3437500000	1
1376000000	0	1380000000	0	1376000000	2	3440000000	4	3440000000	3	3440000000	0
1377000000	2	1380000000	0	1377000000	6	3440000000	5	3440000000	1	3442500000	0
1378000000	0	1380000000	0	1378000000	2	3450000000	2	3450000000	4	3445000000	2
1379000000	0	1380000000	1	1379000000	2	3450000000	6	3450000000	0	3447500000	0
1380000000	0	1380000000	0	1380000000	1	3450000000	7	3450000000	1	3450000000	1
1381000000	0	1380000000	2	1381000000	5	3450000000	4	3450000000	0	3452500000	0
1382000000	1	1380000000	2	1382000000	1	3460000000	10	3460000000	1	3455000000	1
1383000000	1	1380000000	0	1383000000	1	3460000000	8	3460000000	1	3457500000	0
1384000000	0	1380000000	0	1384000000	0	3460000000	3	3460000000	1	3460000000	0
1385000000	0	1390000000	0	1385000000	1	3460000000	3	3460000000	0	3462500000	0
1386000000	0	1390000000	0	1386000000	1	3470000000	3	3470000000	0	3465000000	1
1387000000	0	1390000000	0	1387000000	3	3470000000	2	3470000000	1	3467500000	0
1388000000	0	1390000000	1	1388000000	3	3470000000	2	3470000000	0	3470000000	5
1389000000	0	1390000000	0	1389000000	2	3470000000	9	3470000000	0	3472500000	0
1390000000	0	1390000000	1	1390000000	3	3480000000	7	3480000000	1	3475000000	1
1391000000	1	1390000000	0	1391000000	7	3480000000	7	3480000000	0	3477500000	0
1392000000	3	1390000000	0	1392000000	3	3480000000	7	3480000000	2	3480000000	1
1393000000	1	1390000000	0	1393000000	1	3480000000	3	3480000000	0	3482500000	1
1394000000	1	1390000000	0	1394000000	2	3490000000	5	3490000000	2	3485000000	1
1395000000	0	1400000000	0	1395000000	4	3490000000	2	3490000000	0	3487500000	1
1396000000	0	1400000000	0	1396000000	4	3490000000	2	3490000000	0	3490000000	0
1397000000	1	1400000000	2	1397000000	5	3490000000	5	3490000000	5	3492500000	0
1398000000	0	1400000000	0	1398000000	2	3500000000	7	3500000000	1	3495000000	1
1399000000	0	1400000000	1	1399000000	2	3500000000	7	3500000000	0	3497500000	0
1400000000	0	1400000000	1	1400000000	3	3500000000	7	3500000000	1	3500000000	0
1401000000	0	1400000000	0	1401000000	1	3500000000	4	3500000000	0	3502500000	0
1402000000	3	1400000000	2	1402000000	1	3510000000	4	3510000000	2	3505000000	0
1403000000	1	1400000000	0	1403000000	1	3510000000	2	3510000000	1	3507500000	0
1404000000	1	1400000000	0	1404000000	3	3510000000	5	3510000000	0	3510000000	0
1405000000	0	1410000000	0	1405000000	6	3510000000	6	3510000000	4	3512500000	0
1406000000	0	1410000000	0	1406000000	3	3520000000	2	3520000000	1	3515000000	0
1407000000	0	1410000000	1	1407000000	3	3520000000	3	3520000000	1	3517500000	0
1408000000	0	1410000000	0	1408000000	1	3520000000	1	3520000000	2	3520000000	1
1409000000	1	1410000000	0	1409000000	1	3520000000	4	3520000000	2	3522500000	1
1410000000	0	1410000000	1	1410000000	3	3530000000	8	3530000000	0	3525000000	0
1411000000	0	1410000000	0	1411000000	2	3530000000	2	3530000000	2	3527500000	0
1412000000	0	1410000000	3	1412000000	2	3530000000	8	3530000000	2	3530000000	1
1413000000	0	1410000000	0	1413000000	0	3530000000	3	3530000000	1	3532500000	0
1414000000	0	1410000000	1	1414000000	3	3540000000	8	3540000000	3	3535000000	1
1415000000	1	1420000000	0	1415000000	1	3540000000	10	3540000000	0	3537500000	0
1416000000	0	1420000000	0	1416000000	2	3540000000	0	3540000000	1	3540000000	0
1417000000	0	1420000000	0	1417000000	2	3540000000	6	3540000000	3	3542500000	3
1418000000	0	1420000000	1	1418000000	1	3550000000	1	3550000000	4	3545000000	1
1419000000	1	1420000000	0	1419000000	3	3550000000	3	3550000000	1	3547500000	0
1420000000	1	1420000000	0	1420000000	2	3550000000	8	3550000000	2	3550000000	0
1421000000	0	1420000000	1	1421000000	1	3550000000	1	3550000000	5	3552500000	3
1422000000	0	1420000000	0	1422000000	3	3560000000	5	3560000000	0	3555000000	0
1423000000	0	1420000000	0	1423000000	1	3560000000	6	3560000000	4	3557500000	3
1424000000	0	1420000000	0	1424000000	0	3560000000	6	3560000000	1	3560000000	1
1425000000	0	1430000000	1	1425000000	2	3560000000	5	3560000000	2	3562500000	1
1426000000	1	1430000000	0	1426000000	2	3570000000	7	3570000000	0	3565000000	3
1427000000	0	1430000000	1	1427000000	1	3570000000	4	3570000000	0	3567500000	0
1428000000	0	1430000000	0	1428000000	2	3570000000	4	3570000000	4	3570000000	0
1429000000	2	1430000000	1	1429000000	1	3570000000	8	3570000000	2	3572500000	0
1430000000	0	1430000000	0	1430000000	5	3580000000	9	3580000000	2	3575000000	0
1431000000	1	1430000000	0	1431000000	1	3580000000	10	3580000000	0	3577500000	1
1432000000	1	1430000000	0	1432000000	0	3580000000	5	3580000000	1	3580000000	2
1433000000	1	1430000000	1	1433000000	3	3580000000	5	3580000000	1	3582500000	2
1434000000	1	1430000000	0	1434000000	1	3590000000	6	3590000000	1	3585000000	0
1435000000	0	1440000000	1	1435000000	0	3590000000	5	3590000000	1	3587500000	0
1436000000	1	1440000000	0	1436000000	1	3590000000	5	3590000000	0	3590000000	0
1437000000	2	1440000000	0	1437000000	2	3590000000	7	3590000000	2	3592500000	1
1438000000	1	1440000000	0	1438000000	0	3600000000	4	3600000000	0	3595000000	2
1439000000	0	1440000000	0	1439000000	3	3600000000	4	3600000000	2	3597500000	0
1440000000	1	1440000000	0	1440000000	3	3600000000	4	3600000000	0	3600000000	0
1441000000	0	1440000000	1	1441000000	2	3600000000	4	3600000000	2	3602500000	0
1442000000	0	1440000000	1	1442000000	0	3610000000	5	3610000000	1	3605000000	2
1443000000	1	1440000000	2	1443000000	1	3610000000	6	3610000000	1	3607500000	0
1444000000	1	1440000000	0	1444000000	3	3610000000	4	3610000000	0	3610000000	0
1445000000	0	1450000000	1	1445000000	3	3610000000	3	3610000000	0	3612500000	1
1446000000	0	1450000000	0	1446000000	1	3620000000	3	3620000000	0	3615000000	1
1447000000	0	1450000000	0	1447000000	2	3620000000	7	3620000000	1	3617500000	3
1448000000	0	1450000000	0	1448000000	1	3620000000	9	3620000000	1	3620000000	0
1449000000	0	1450000000	0	1449000000	3	3620000000	7	3620000000	0	3622500000	1
1450000000	0	1450000000	0	1450000000	2	3630000000	4	3630000000	1	3625000000	0
1451000000	0	1450000000	0	1451000000	1	3630000000	3	3630000000	3	3627500000	0
1452000000	1	1450000000	0	1452000000	2	3630000000	6	3630000000	2	3630000000	0
1453000000	0	1450000000	0	1453000000	5	3630000000	2	3630000000	3	3632500000	0
1454000000	2	1450000000	0	1454000000	2	3640000000	6	3640000000	0	3635000000	0
1455000000	0	1460000000	0	1455000000	3	3640000000	3	3640000000	2	3637500000	0
1456000000	0	1460000000	1	1456000000	0	3640000000	3	3640000000	2	3640000000	0
1457000000	0	1460000000	0	1457000000	4	3640000000	1	3640000000	2	3642500000	1
1458000000	0	1460000000	0	1458000000	2	3650000000	5	3650000000	1	3645000000	0
1459000000	0	1460000000	0	1459000000	0	3650000000	2	3650000000	0	3647500000	0
1460000000	1	1460000000	0	1460000000	1	3650000000	5	3650000000	1	3650000000	0
1461000000	1	1460000000	0	1461000000	2	3650000000	7	3650000000	2	3652500000	3
1462000000	0	1460000000	0	1462000000	1	3660000000	2	3660000000	2	3655000000	1
1463000000	1	1460000000	0	1463000000	0	3660000000	5	3660000000	2	3657500000	0
1464000000	0	1460000000	2	1464000000	3	3660000000	2	3660000000	2	3660000000	0
1465000000	0	1470000000	0	1465000000	1	3660000000	3	3660000000	1	3662500000	1
1466000000	0	1470000000	0	1466000000	2	3670000000	1	3670000000	1	3665000000	3
1467000000	0	1470000000	0	1467000000	0	3670000000	3	3670000000	5	3667500000	1
1468000000	0	1470000000	0	1468000000	1	3670000000	1	3670000000	0	3670000000	0
1469000000	0	1470000000	0	1469000000	1	3670000000	6	3670000000	0	3672500000	0
1470000000	2	1470000000	1	1470000000	2	3680000000	1	3680000000	0	3675000000	1
1471000000	1	1470000000	0	1471000000	1	3680000000	6	3680000000	3	3677500000	0
1472000000	0	1470000000	0	1472000000	2	3680000000	4	3680000000	0	3680000000	0
1473000000	0	1470000000	0	1473000000	4	3680000000	3	3680000000	1	3682500000	1
1474000000	0	1470000000	0	1474000000	3	3690000000	4	3690000000	3	3685000000	0
1475000000	0	1480000000	0	1475000000	0	3690000000	6	3690000000	0	3687500000	0
1476000000	0	1480000000	0	1476000000	3	3690000000	5	3690000000	0	3690000000	1
1477000000	0	1480000000	0	1477000000	0	3690000000	3	3690000000	4	3692500000	0
1478000000	1	1480000000	2	1478000000	1	3700000000	3	3700000000	1	3695000000	1
1479000000	0	1480000000	1	1479000000	0	3700000000	3	3700000000	0	3697500000	0
1480000000	0	1480000000	0	1480000000	0	3700000000	1	3700000000	1	3700000000	0
1481000000	0	1480000000	0	1481000000	3	3700000000	3	3700000000	0	3702500000	0
1482000000	0	1480000000	0	1482000000	3	3710000000	6	3710000000	1	3705000000	1
1483000000	1	1480000000	1	1483000000	2	3710000000	3	3710000000	2	3707500000	0
1484000000	1	1480000000	2	1484000000	2	3710000000	8	3710000000	0	3710000000	2
1485000000	0	1490000000	0	1485000000	1	3710000000	6	3710000000	2	3712500000	1
1486000000	0	1490000000	1	1486000000	3	3720000000	2	3720000000	2	3715000000	1
1487000000	0	1490000000	1	1487000000	2	3720000000	4	3720000000	2	3717500000	1
1488000000	0	1490000000	1	1488000000	2	3720000000	3	3720000000	1	3720000000	3
1489000000	0	1490000000	0	1489000000	2	3720000000	2	3720000000	0	3722500000	0
1490000000	1	1490000000	2	1490000000	0	3730000000	5	3730000000	0	3725000000	1
1491000000	0	1490000000	1	1491000000	2	3730000000	1	3730000000	1	3727500000	1
1492000000	0	1490000000	0	1492000000	1	3730000000	5	3730000000	0	3730000000	1
1493000000	1	1490000000	0	1493000000	2	3730000000	5	3730000000	1	3732500000	1
1494000000	0	1490000000	0	1494000000	3	3740000000	5	3740000000	0	3735000000	0
1495000000	0	1500000000	0	1495000000	2	3740000000	3	3740000000	2	3737500000	0
1496000000	1	1500000000	0	1496000000	1	3740000000	1	3740000000	0	3740000000	1
1497000000	0	1500000000	0	1497000000	0	3740000000	9	3740000000	0	3742500000	1
1498000000	0	1500000000	1	1498000000	3	3750000000	3	3750000000	1	3745000000	0
1499000000	0	1500000000	0	1499000000	2	3750000000	5	3750000000	1	3747500000	0
1500000000	0	1500000000	0	1500000000	1	3750000000	4	3750000000	2	3750000000	1
1501000000	0	1500000000	0	1501000000	2	3750000000	2	3750000000	1	3752500000	0
1502000000	0	1500000000	0	1502000000	1	3760000000	6	3760000000	2	3755000000	0
1503000000	1	1500000000	0	1503000000	2	3760000000	3	3760000000	0	3757500000	0
1504000000	0	1500000000	1	1504000000	2	3760000000	4	3760000000	0	3760000000	0
1505000000	0	1510000000	2	1505000000	0	3760000000	5	3760000000	4	3762500000	2
1506000000	0	1510000000	0	1506000000	3	3770000000	3	3770000000	2	3765000000	0
1507000000	0	1510000000	0	1507000000	3	3770000000	6	3770000000	0	3767500000	1
1508000000	0	1510000000	0	1508000000	0	3770000000	2	3770000000	1	3770000000	2
1509000000	0	1510000000	0	1509000000	0	3770000000	5	3770000000	0	3772500000	1
1510000000	0	1510000000	0	1510000000	1	3780000000	2	3780000000	0	3775000000	0
1511000000	0	1510000000	0	1511000000	2	3780000000	5	3780000000	0	3777500000	0
1512000000	0	1510000000	0	1512000000	2	3780000000	4	3780000000	1	3780000000	0
1513000000	1	1510000000	0	1513000000	1	3780000000	5	3780000000	0	3782500000	0
1514000000	0	1510000000	0	1514000000	4	3790000000	1	3790000000	2	3785000000	0
1515000000	1	1520000000	0	1515000000	1	3790000000	3	3790000000	0	3787500000	0
1516000000	0	1520000000	0	1516000000	5	3790000000	3	3790000000	2	3790000000	3
1517000000	1	1520000000	0	1517000000	0	3790000000	5	3790000000	2	3792500000	0
1518000000	0	1520000000	0	1518000000	0	3800000000	1	3800000000	1	3795000000	0
1519000000	0	1520000000	2	1519000000	2	3800000000	7	3800000000	1	3797500000	3
1520000000	0	1520000000	0	1520000000	4	3800000000	1	3800000000	0	3800000000	2
1521000000	0	1520000000	0	1521000000	2	3800000000	5	3800000000	1	3802500000	1
1522000000	0	1520000000	0	1522000000	3	3810000000	3	3810000000	0	3805000000	1
1523000000	0	1520000000	0	1523000000	1	3810000000	2	3810000000	0	3807500000	1
1524000000	1	1520000000	0	1524000000	1	3810000000	3	3810000000	1	3810000000	1
1525000000	0	1530000000	0	1525000000	1	3810000000	5	3810000000	1	3812500000	1
1526000000	0	1530000000	1	1526000000	0	3820000000	5	3820000000	0	3815000000	0
1527000000	2	1530000000	0	1527000000	2	3820000000	5	3820000000	3	3817500000	1
1528000000	1	1530000000	1	1528000000	3	3820000000	6	3820000000	0	3820000000	1
1529000000	0	1530000000	0	1529000000	1	3820000000	5	3820000000	0	3822500000	0
1530000000	0	1530000000	0	1530000000	3	3830000000	2	3830000000	0	3825000000	0
1531000000	0	1530000000	1	1531000000	0	3830000000	1	3830000000	2	3827500000	1
1532000000	0	1530000000	0	1532000000	1	3830000000	3	3830000000	1	3830000000	0
1533000000	0	1530000000	0	1533000000	2	3830000000	2	3830000000	1	3832500000	1
1534000000	0	1530000000	0	1534000000	2	3840000000	2	3840000000	1	3835000000	0
1535000000	0	1540000000	0	1535000000	0	3840000000	2	3840000000	1	3837500000	0
1536000000	1	1540000000	0	1536000000	3	3840000000	2	3840000000	1	3840000000	0
1537000000	2	1540000000	1	1537000000	2	3840000000	3	3840000000	0	3842500000	0
1538000000	1	1540000000	1	1538000000	0	3850000000	6	3850000000	0	3845000000	0
1539000000	1	1540000000	0	1539000000	0	3850000000	1	3850000000	2	3847500000	1
1540000000	0	1540000000	0	1540000000	0	3850000000	0	3850000000	1	3850000000	1
1541000000	0	1540000000	1	1541000000	1	3850000000	4	3850000000	0	3852500000	0
1542000000	0	1540000000	0	1542000000	1	3860000000	5	3860000000	1	3855000000	1
1543000000	0	1540000000	0	1543000000	0	3860000000	6	3860000000	0	3857500000	1
1544000000	1	1540000000	0	1544000000	0	3860000000	5	3860000000	1	3860000000	1
1545000000	0	1550000000	0	1545000000	3	3860000000	3	3860000000	0	3862500000	1
1546000000	0	1550000000	2	1546000000	2	3870000000	5	3870000000	1	3865000000	0
1547000000	0	1550000000	0	1547000000	1	3870000000	2	3870000000	0	3867500000	1
1548000000	0	1550000000	1	1548000000	3	3870000000	1	3870000000	1	3870000000	1
1549000000	0	1550000000	0	1549000000	3	3870000000	2	3870000000	0	3872500000	0
1550000000	0	1550000000	0	1550000000	3	3880000000	1	3880000000	1	3875000000	1
1551000000	1	1550000000	0	1551000000	2	3880000000	3	3880000000	1	3877500000	1
1552000000	0	1550000000	0	1552000000	2	3880000000	3	3880000000	0	3880000000	1
1553000000	0	1550000000	0	1553000000	2	3880000000	3	3880000000	3	3882500000	0
1554000000	1	1550000000	0	1554000000	0	3890000000	2	3890000000	0	3885000000	2
1555000000	0	1560000000	0	1555000000	5	3890000000	5	3890000000	0	3887500000	1
1556000000	0	1560000000	0	1556000000	0	3890000000	3	3890000000	0	3890000000	1
1557000000	2	1560000000	0	1557000000	2	3890000000	2	3890000000	2	3892500000	2
1558000000	1	1560000000	0	1558000000	3	3900000000	4	3900000000	1	3895000000	0
1559000000	0	1560000000	0	1559000000	1	3900000000	3	3900000000	0	3897500000	2
1560000000	1	1560000000	0	1560000000	2	3900000000	6	3900000000	1	3900000000	2
1561000000	0	1560000000	0	1561000000	0	3900000000	1	3900000000	2	3902500000	1
1562000000	1	1560000000	0	1562000000	2	3910000000	0	3910000000	0	3905000000	0
1563000000	0	1560000000	0	1563000000	1	3910000000	1	3910000000	2	3907500000	0
1564000000	0	1560000000	0	1564000000	2	3910000000	1	3910000000	2	3910000000	1
1565000000	0	1570000000	1	1565000000	0	3910000000	4	3910000000	0	3912500000	1
1566000000	1	1570000000	1	1566000000	3	3920000000	1	3920000000	0	3915000000	0
1567000000	0	1570000000	0	1567000000	1	3920000000	3	3920000000	2	3917500000	1
1568000000	0	1570000000	0	1568000000	2	3920000000	2	3920000000	1	3920000000	0
1569000000	0	1570000000	0	1569000000	1	3920000000	1	3920000000	1	3922500000	2
1570000000	0	1570000000	0	1570000000	1	3930000000	4	3930000000	3	3925000000	0
1571000000	0	1570000000	0	1571000000	2	3930000000	5	3930000000	0	3927500000	0
1572000000	2	1570000000	0	1572000000	2	3930000000	2	3930000000	2	3930000000	1
1573000000	1	1570000000	0	1573000000	2	3930000000	3	3930000000	1	3932500000	2
1574000000	0	1570000000	0	1574000000	1	3940000000	6	3940000000	1	3935000000	0
1575000000	0	1580000000	1	1575000000	0	3940000000	1	3940000000	0	3937500000	0
1576000000	0	1580000000	0	1576000000	0	3940000000	2	3940000000	1	3940000000	1
1577000000	0	1580000000	0	1577000000	2	3940000000	5	3940000000	0	3942500000	0
1578000000	0	1580000000	1	1578000000	1	3950000000	2	3950000000	1	3945000000	0
1579000000	1	1580000000	0	1579000000	1	3950000000	4	3950000000	1	3947500000	1
1580000000	1	1580000000	0	1580000000	2	3950000000	5	3950000000	2	3950000000	1
1581000000	0	1580000000	0	1581000000	5	3950000000	3	3950000000	1	3952500000	0
1582000000	0	1580000000	1	1582000000	1	3960000000	3	3960000000	1	3955000000	0
1583000000	1	1580000000	0	1583000000	4	3960000000	4	3960000000	0	3957500000	0
1584000000	0	1580000000	0	1584000000	3	3960000000	3	3960000000	0	3960000000	0
1585000000	0	1590000000	1	1585000000	0	3960000000	4	3960000000	1	3962500000	1
1586000000	0	1590000000	2	1586000000	2	3970000000	4	3970000000	1	3965000000	0
1587000000	0	1590000000	0	1587000000	2	3970000000	1	3970000000	0	3967500000	2
1588000000	0	1590000000	0	1588000000	3	3970000000	5	3970000000	2	3970000000	0
1589000000	0	1590000000	0	1589000000	1	3970000000	0	3970000000	2	3972500000	2
1590000000	0	1590000000	0	1590000000	2	3980000000	4	3980000000	0	3975000000	0
1591000000	0	1590000000	0	1591000000	0	3980000000	1	3980000000	0	3977500000	1
1592000000	0	1590000000	0	1592000000	1	3980000000	2	3980000000	1	3980000000	1
1593000000	1	1590000000	0	1593000000	0	3980000000	3	3980000000	1	3982500000	1
1594000000	0	1590000000	0	1594000000	0	3990000000	3	3990000000	1	3985000000	0
1595000000	1	1600000000	0	1595000000	1	3990000000	4	3990000000	1	3987500000	0
1596000000	0	1600000000	0	1596000000	2	3990000000	4	3990000000	1	3990000000	0
1597000000	1	1600000000	1	1597000000	0	3990000000	4	3990000000	0	3992500000	1
1598000000	0	1600000000	0	1598000000	0	4000000000	4	4000000000	4	3995000000	0
1599000000	0	1600000000	3	1599000000	2	4000000000	4	4000000000	0	3997500000	0
1600000000	1	1600000000	1	1600000000	1	4000000000	2	4000000000	2	4000000000	0
1601000000	2	1600000000	1	1601000000	3	4000000000	3	4000000000	0	4002500000	1
1602000000	0	1600000000	0	1602000000	3	4010000000	3	4010000000	0	4005000000	0
1603000000	0	1600000000	0	1603000000	1	4010000000	3	4010000000	0	4007500000	3
1604000000	1	1600000000	1	1604000000	1	4010000000	3	4010000000	0	4010000000	0
1605000000	0	1610000000	0	1605000000	1	4010000000	2	4010000000	2	4012500000	1
1606000000	0	1610000000	0	1606000000	2	4020000000	0	4020000000	1	4015000000	0
1607000000	1	1610000000	0	1607000000	1	4020000000	6	4020000000	0	4017500000	0
1608000000	1	1610000000	0	1608000000	1	4020000000	4	4020000000	0	4020000000	0
1609000000	0	1610000000	0	1609000000	5	4020000000	5	4020000000	0	4022500000	0
1610000000	0	1610000000	0	1610000000	2	4030000000	2	4030000000	0	4025000000	0
1611000000	0	1610000000	1	1611000000	2	4030000000	5	4030000000	0	4027500000	0
1612000000	1	1610000000	0	1612000000	1	4030000000	3	4030000000	0	4030000000	0
1613000000	2	1610000000	0	1613000000	1	4030000000	2	4030000000	0	4032500000	0
1614000000	0	1610000000	0	1614000000	1	4040000000	2	4040000000	0	4035000000	0
1615000000	1	1620000000	0	1615000000	1	4040000000	6	4040000000	0	4037500000	1
1616000000	0	1620000000	1	1616000000	1	4040000000	2	4040000000	0	4040000000	1
1617000000	1	1620000000	2	1617000000	0	4040000000	1	4040000000	0	4042500000	0
1618000000	0	1620000000	0	1618000000	0	4050000000	5	4050000000	1	4045000000	1
1619000000	0	1620000000	0	1619000000	2	4050000000	3	4050000000	1	4047500000	0
1620000000	0	1620000000	0	1620000000	2	4050000000	2	4050000000	1	4050000000	1
1621000000	0	1620000000	0	1621000000	1	4050000000	2	4050000000	0	4052500000	1
1622000000	0	1620000000	0	1622000000	2	4060000000	3	4060000000	0	4055000000	1
1623000000	0	1620000000	0	1623000000	2	4060000000	2	4060000000	1	4057500000	0
1624000000	0	1620000000	0	1624000000	1	4060000000	2	4060000000	0	4060000000	1
1625000000	0	1630000000	0	1625000000	1	4060000000	4	4060000000	0	4062500000	0
1626000000	0	1630000000	0	1626000000	3	4070000000	2	4070000000	0	4065000000	1
1627000000	1	1630000000	0	1627000000	1	4070000000	2	4070000000	1	4067500000	0
1628000000	0	1630000000	0	1628000000	1	4070000000	1	4070000000	1	4070000000	0
1629000000	1	1630000000	1	1629000000	1	4070000000	2	4070000000	2	4072500000	1
1630000000	0	1630000000	0	1630000000	1	4080000000	2	4080000000	1	4075000000	1
1631000000	0	1630000000	0	1631000000	0	4080000000	4	4080000000	0	4077500000	0
1632000000	1	1630000000	0	1632000000	2	4080000000	5	4080000000	1	4080000000	0
1633000000	0	1630000000	0	1633000000	1	4080000000	3	4080000000	2	4082500000	0
1634000000	0	1630000000	0	1634000000	3	4090000000	2	4090000000	1	4085000000	0
1635000000	0	1640000000	0	1635000000	1	4090000000	4	4090000000	1	4087500000	1
1636000000	0	1640000000	0	1636000000	0	4090000000	1	4090000000	1	4090000000	0
1637000000	0	1640000000	1	1637000000	1	4090000000	1	4090000000	0	4092500000	0
1638000000	0	1640000000	0	1638000000	0	4100000000	3	4100000000	1	4095000000	0
1639000000	0	1640000000	0	1639000000	2	4100000000	2	4100000000	0	4097500000	0
1640000000	1	1640000000	0	1640000000	2	4100000000	2	4100000000	0	4100000000	2
1641000000	1	1640000000	0	1641000000	1	4100000000	1	4100000000	2	4102500000	1
1642000000	1	1640000000	1	1642000000	0	4110000000	2	4110000000	0	4105000000	0
1643000000	1	1640000000	0	1643000000	1	4110000000	7	4110000000	2	4107500000	1
1644000000	0	1640000000	0	1644000000	3	4110000000	2	4110000000	0	4110000000	0
1645000000	1	1650000000	0	1645000000	1	4110000000	2	4110000000	0	4112500000	0
1646000000	0	1650000000	0	1646000000	1	4120000000	2	4120000000	1	4115000000	1
1647000000	2	1650000000	1	1647000000	1	4120000000	2	4120000000	0	4117500000	0
1648000000	1	1650000000	0	1648000000	1	4120000000	0	4120000000	0	4120000000	0
1649000000	0	1650000000	0	1649000000	1	4120000000	1	4120000000	0	4122500000	0
1650000000	1	1650000000	2	1650000000	1	4130000000	5	4130000000	0	4125000000	0
1651000000	1	1650000000	0	1651000000	3	4130000000	3	4130000000	1	4127500000	0
1652000000	0	1650000000	0	1652000000	0	4130000000	2	4130000000	0	4130000000	1
1653000000	0	1650000000	1	1653000000	2	4130000000	1	4130000000	0	4132500000	2
1654000000	1	1650000000	1	1654000000	1	4140000000	1	4140000000	0	4135000000	0
1655000000	1	1660000000	0	1655000000	1	4140000000	5	4140000000	1	4137500000	1
1656000000	0	1660000000	1	1656000000	1	4140000000	6	4140000000	1	4140000000	1
1657000000	0	1660000000	0	1657000000	0	4140000000	2	4140000000	1	4142500000	0
1658000000	0	1660000000	0	1658000000	2	4150000000	1	4150000000	0	4145000000	0
1659000000	0	1660000000	0	1659000000	0	4150000000	4	4150000000	1	4147500000	0
1660000000	0	1660000000	0	1660000000	2	4150000000	4	4150000000	0	4150000000	0
1661000000	0	1660000000	0	1661000000	0	4150000000	0	4150000000	1	4152500000	0
1662000000	1	1660000000	0	1662000000	1	4160000000	1	4160000000	0	4155000000	3
1663000000	1	1660000000	0	1663000000	1	4160000000	2	4160000000	0	4157500000	1
1664000000	2	1660000000	0	1664000000	3	4160000000	1	4160000000	2	4160000000	1
1665000000	0	1670000000	0	1665000000	1	4160000000	1	4160000000	0	4162500000	0
1666000000	1	1670000000	0	1666000000	0	4170000000	1	4170000000	0	4165000000	0
1667000000	0	1670000000	0	1667000000	4	4170000000	4	4170000000	4	4167500000	0
1668000000	1	1670000000	1	1668000000	2	4170000000	1	4170000000	1	4170000000	0
1669000000	1	1670000000	0	1669000000	2	4170000000	2	4170000000	0	4172500000	0
1670000000	0	1670000000	0	1670000000	0	4180000000	2	4180000000	0	4175000000	0
1671000000	0	1670000000	0	1671000000	0	4180000000	0	4180000000	1	4177500000	1
1672000000	2	1670000000	0	1672000000	1	4180000000	0	4180000000	1	4180000000	0
1673000000	0	1670000000	1	1673000000	0	4180000000	1	4180000000	0	4182500000	1
1674000000	1	1670000000	0	1674000000	0	4190000000	1	4190000000	0	4185000000	1
1675000000	0	1680000000	0	1675000000	4	4190000000	3	4190000000	2	4187500000	2
1676000000	1	1680000000	0	1676000000	1	4190000000	4	4190000000	0	4190000000	0
1677000000	0	1680000000	0	1677000000	0	4190000000	1	4190000000	3	4192500000	0
1678000000	0	1680000000	1	1678000000	0	4200000000	0	4200000000	0	4195000000	1
1679000000	1	1680000000	1	1679000000	0	4200000000	4	4200000000	2	4197500000	1
1680000000	0	1680000000	0	1680000000	2	4200000000	2	4200000000	0	4200000000	2
1681000000	2	1680000000	0	1681000000	1	4200000000	2	4200000000	2	4202500000	0
1682000000	1	1680000000	0	1682000000	1	4210000000	5	4210000000	0	4205000000	0
1683000000	0	1680000000	0	1683000000	2	4210000000	2	4210000000	1	4207500000	1
1684000000	0	1680000000	0	1684000000	1	4210000000	7	4210000000	1	4210000000	0
1685000000	0	1690000000	0	1685000000	1	4210000000	8	4210000000	1	4212500000	0
1686000000	0	1690000000	0	1686000000	3	4220000000	6	4220000000	1	4215000000	1
1687000000	0	1690000000	0	1687000000	1	4220000000	1	4220000000	0	4217500000	0
1688000000	0	1690000000	0	1688000000	0	4220000000	3	4220000000	1	4220000000	1
1689000000	0	1690000000	1	1689000000	1	4220000000	1	4220000000	0	4222500000	0
1690000000	1	1690000000	0	1690000000	0	4230000000	1	4230000000	0	4225000000	1
1691000000	0	1690000000	0	1691000000	3	4230000000	1	4230000000	2	4227500000	2
1692000000	1	1690000000	0	1692000000	2	4230000000	6	4230000000	2	4230000000	2
1693000000	1	1690000000	1	1693000000	3	4230000000	3	4230000000	1	4232500000	1
1694000000	0	1690000000	0	1694000000	0	4240000000	1	4240000000	0	4235000000	2
1695000000	0	1700000000	1	1695000000	1	4240000000	1	4240000000	0	4237500000	1
1696000000	0	1700000000	1	1696000000	0	4240000000	2	4240000000	1	4240000000	1
1697000000	1	1700000000	0	1697000000	0	4240000000	1	4240000000	0	4242500000	0
1698000000	0	1700000000	0	1698000000	2	4250000000	2	4250000000	0	4245000000	0
1699000000	1	1700000000	0	1699000000	3	4250000000	2	4250000000	0	4247500000	1
1700000000	0	1700000000	0	1700000000	0	4250000000	3	4250000000	0	4250000000	1
1701000000	0	1700000000	0	1701000000	1	4250000000	1	4250000000	1	4252500000	1
1702000000	0	1700000000	1	1702000000	0	4260000000	0	4260000000	1	4255000000	2
1703000000	0	1700000000	0	1703000000	2	4260000000	1	4260000000	0	4257500000	0
1704000000	0	1700000000	0	1704000000	0	4260000000	6	4260000000	2	4260000000	0
1705000000	0	1710000000	1	1705000000	1	4260000000	2	4260000000	0	4262500000	0
1706000000	0	1710000000	0	1706000000	0	4270000000	4	4270000000	0	4265000000	1
1707000000	0	1710000000	0	1707000000	1	4270000000	2	4270000000	1	4267500000	1
1708000000	1	1710000000	0	1708000000	1	4270000000	2	4270000000	1	4270000000	0
1709000000	0	1710000000	1	1709000000	3	4270000000	3	4270000000	0	4272500000	1
1710000000	0	1710000000	0	1710000000	0	4280000000	3	4280000000	2	4275000000	0
1711000000	3	1710000000	0	1711000000	2	4280000000	3	4280000000	0	4277500000	1
1712000000	0	1710000000	0	1712000000	1	4280000000	2	4280000000	0	4280000000	0
1713000000	0	1710000000	1	1713000000	1	4280000000	4	4280000000	0	4282500000	1
1714000000	1	1710000000	0	1714000000	2	4290000000	2	4290000000	0	4285000000	0
1715000000	0	1720000000	1	1715000000	2	4290000000	7	4290000000	0	4287500000	0
1716000000	1	1720000000	0	1716000000	1	4290000000	2	4290000000	0	4290000000	0
1717000000	0	1720000000	0	1717000000	2	4290000000	4	4290000000	1	4292500000	0
1718000000	0	1720000000	0	1718000000	0	4300000000	2	4300000000	0	4295000000	1
1719000000	1	1720000000	1	1719000000	1	4300000000	4	4300000000	1	4297500000	2
1720000000	1	1720000000	0	1720000000	0	4300000000	2	4300000000	0	4300000000	1
1721000000	0	1720000000	1	1721000000	2	4300000000	2	4300000000	1	4302500000	0
1722000000	0	1720000000	0	1722000000	2	4310000000	0	4310000000	2	4305000000	0
1723000000	0	1720000000	1	1723000000	1	4310000000	2	4310000000	0	4307500000	0
1724000000	0	1720000000	0	1724000000	1	4310000000	2	4310000000	2	4310000000	2
1725000000	0	1730000000	0	1725000000	1	4310000000	5	4310000000	0	4312500000	0
1726000000	0	1730000000	0	1726000000	2	4320000000	1	4320000000	0	4315000000	1
1727000000	2	1730000000	0	1727000000	0	4320000000	3	4320000000	0	4317500000	0
1728000000	0	1730000000	0	1728000000	1	4320000000	0	4320000000	0	4320000000	1
1729000000	0	1730000000	0	1729000000	1	4320000000	3	4320000000	2	4322500000	0
1730000000	0	1730000000	0	1730000000	2	4330000000	5	4330000000	1	4325000000	0
1731000000	0	1730000000	0	1731000000	3	4330000000	3	4330000000	1	4327500000	0
1732000000	0	1730000000	0	1732000000	2	4330000000	4	4330000000	0	4330000000	2
1733000000	0	1730000000	1	1733000000	1	4330000000	0	4330000000	0	4332500000	0
1734000000	2	1730000000	1	1734000000	0	4340000000	0	4340000000	1	4335000000	1
1735000000	0	1740000000	0	1735000000	1	4340000000	2	4340000000	1	4337500000	0
1736000000	0	1740000000	0	1736000000	1	4340000000	4	4340000000	0	4340000000	1
1737000000	2	1740000000	0	1737000000	2	4340000000	2	4340000000	4	4342500000	1
1738000000	1	1740000000	0	1738000000	2	4350000000	3	4350000000	1	4345000000	2
1739000000	2	1740000000	0	1739000000	1	4350000000	4	4350000000	0	4347500000	0
1740000000	0	1740000000	0	1740000000	2	4350000000	2	4350000000	0	4350000000	0
1741000000	0	1740000000	0	1741000000	0	4350000000	4	4350000000	0	4352500000	0
1742000000	0	1740000000	1	1742000000	2	4360000000	2	4360000000	2	4355000000	0
1743000000	0	1740000000	0	1743000000	1	4360000000	3	4360000000	3	4357500000	1
1744000000	1	1740000000	1	1744000000	2	4360000000	0	4360000000	0	4360000000	0
1745000000	0	1750000000	0	1745000000	0	4360000000	5	4360000000	1	4362500000	0
1746000000	0	1750000000	1	1746000000	0	4370000000	3	4370000000	0	4365000000	0
1747000000	0	1750000000	0	1747000000	2	4370000000	0	4370000000	2	4367500000	1
1748000000	0	1750000000	0	1748000000	2	4370000000	0	4370000000	1	4370000000	0
1749000000	1	1750000000	0	1749000000	1	4370000000	0	4370000000	0	4372500000	0
1750000000	0	1750000000	0	1750000000	1	4380000000	1	4380000000	2	4375000000	0
1751000000	0	1750000000	1	1751000000	0	4380000000	0	4380000000	0	4377500000	0
1752000000	1	1750000000	0	1752000000	4	4380000000	5	4380000000	0	4380000000	0
1753000000	0	1750000000	1	1753000000	0	4380000000	1	4380000000	1	4382500000	2
1754000000	1	1750000000	0	1754000000	3	4390000000	0	4390000000	1	4385000000	0
1755000000	0	1760000000	0	1755000000	0	4390000000	4	4390000000	1	4387500000	1
1756000000	1	1760000000	1	1756000000	0	4390000000	3	4390000000	0	4390000000	0
1757000000	0	1760000000	0	1757000000	0	4390000000	2	4390000000	2	4392500000	0
1758000000	1	1760000000	1	1758000000	0	4400000000	2	4400000000	0	4395000000	2
1759000000	0	1760000000	1	1759000000	1	4400000000	3	4400000000	1	4397500000	2
1760000000	0	1760000000	2	1760000000	0	4400000000	1	4400000000	1	4400000000	4
1761000000	1	1760000000	0	1761000000	1	4400000000	2	4400000000	1	4402500000	0
1762000000	1	1760000000	0	1762000000	1	4410000000	4	4410000000	0	4405000000	1
1763000000	0	1760000000	0	1763000000	0	4410000000	1	4410000000	1	4407500000	1
1764000000	0	1760000000	0	1764000000	1	4410000000	7	4410000000	2	4410000000	1
1765000000	0	1770000000	0	1765000000	2	4410000000	4	4410000000	1	4412500000	0
1766000000	1	1770000000	0	1766000000	3	4420000000	1	4420000000	1	4415000000	0
1767000000	0	1770000000	0	1767000000	0	4420000000	0	4420000000	1	4417500000	0
1768000000	0	1770000000	1	1768000000	1	4420000000	2	4420000000	4	4420000000	0
1769000000	0	1770000000	0	1769000000	1	4420000000	2	4420000000	0	4422500000	1
1770000000	1	1770000000	1	1770000000	1	4430000000	3	4430000000	1	4425000000	0
1771000000	2	1770000000	0	1771000000	0	4430000000	3	4430000000	0	4427500000	1
1772000000	1	1770000000	0	1772000000	0	4430000000	4	4430000000	0	4430000000	3
1773000000	2	1770000000	0	1773000000	2	4430000000	4	4430000000	0	4432500000	0
1774000000	2	1770000000	0	1774000000	1	4440000000	3	4440000000	1	4435000000	0
1775000000	0	1780000000	1	1775000000	1	4440000000	2	4440000000	0	4437500000	1
1776000000	0	1780000000	1	1776000000	0	4440000000	4	4440000000	0	4440000000	1
1777000000	1	1780000000	0	1777000000	2	4440000000	4	4440000000	0	4442500000	1
1778000000	1	1780000000	0	1778000000	0	4450000000	3	4450000000	1	4445000000	1
1779000000	0	1780000000	0	1779000000	2	4450000000	2	4450000000	0	4447500000	2
1780000000	0	1780000000	1	1780000000	1	4450000000	3	4450000000	0	4450000000	1
1781000000	2	1780000000	1	1781000000	0	4450000000	1	4450000000	2	4452500000	0
1782000000	0	1780000000	0	1782000000	3	4460000000	2	4460000000	0	4455000000	0
1783000000	1	1780000000	0	1783000000	1	4460000000	7	4460000000	0	4457500000	2
1784000000	0	1780000000	0	1784000000	2	4460000000	2	4460000000	1	4460000000	0
1785000000	0	1790000000	0	1785000000	1	4460000000	0	4460000000	1	4462500000	1
1786000000	0	1790000000	0	1786000000	3	4470000000	2	4470000000	0	4465000000	0
1787000000	0	1790000000	0	1787000000	1	4470000000	3	4470000000	0	4467500000	0
1788000000	0	1790000000	0	1788000000	1	4470000000	2	4470000000	0	4470000000	1
1789000000	0	1790000000	0	1789000000	1	4470000000	2	4470000000	0	4472500000	0
1790000000	1	1790000000	1	1790000000	0	4480000000	3	4480000000	1	4475000000	1
1791000000	0	1790000000	0	1791000000	1	4480000000	4	4480000000	0	4477500000	0
1792000000	1	1790000000	0	1792000000	1	4480000000	2	4480000000	0	4480000000	0
1793000000	1	1790000000	1	1793000000	0	4480000000	1	4480000000	0	4482500000	1
1794000000	0	1790000000	0	1794000000	1	4490000000	2	4490000000	0	4485000000	0
1795000000	1	1800000000	1	1795000000	0	4490000000	1	4490000000	1	4487500000	0
1796000000	1	1800000000	0	1796000000	2	4490000000	2	4490000000	0	4490000000	0
1797000000	0	1800000000	0	1797000000	0	4490000000	2	4490000000	0	4492500000	1
1798000000	0	1800000000	1	1798000000	2	4500000000	1	4500000000	1	4495000000	1
1799000000	0	1800000000	0	1799000000	2	4500000000	4	4500000000	0	4497500000	1
1800000000	0	1800000000	1	1800000000	0	4500000000	1	4500000000	0	4500000000	0
1801000000	0	1800000000	0	1801000000	1	4500000000	0	4500000000	1	4502500000	0
1802000000	1	1800000000	0	1802000000	0	4510000000	1	4510000000	0	4505000000	4
1803000000	0	1800000000	0	1803000000	0	4510000000	4	4510000000	0	4507500000	0
1804000000	0	1800000000	0	1804000000	0	4510000000	3	4510000000	1	4510000000	0
1805000000	0	1810000000	0	1805000000	2	4510000000	1	4510000000	2	4512500000	0
1806000000	0	1810000000	0	1806000000	0	4520000000	2	4520000000	0	4515000000	0
1807000000	0	1810000000	1	1807000000	1	4520000000	2	4520000000	0	4517500000	0
1808000000	1	1810000000	0	1808000000	0	4520000000	0	4520000000	1	4520000000	0
1809000000	0	1810000000	0	1809000000	1	4520000000	2	4520000000	1	4522500000	1
1810000000	0	1810000000	0	1810000000	0	4530000000	2	4530000000	0	4525000000	1
1811000000	1	1810000000	1	1811000000	0	4530000000	1	4530000000	3	4527500000	0
1812000000	1	1810000000	0	1812000000	2	4530000000	2	4530000000	2	4530000000	0
1813000000	0	1810000000	1	1813000000	1	4530000000	4	4530000000	1	4532500000	0
1814000000	1	1810000000	0	1814000000	1	4540000000	2	4540000000	1	4535000000	1
1815000000	0	1820000000	0	1815000000	0	4540000000	1	4540000000	0	4537500000	0
1816000000	0	1820000000	0	1816000000	1	4540000000	2	4540000000	1	4540000000	2
1817000000	0	1820000000	1	1817000000	0	4540000000	4	4540000000	1	4542500000	0
1818000000	2	1820000000	0	1818000000	0	4550000000	0	4550000000	1	4545000000	0
1819000000	0	1820000000	0	1819000000	0	4550000000	2	4550000000	0	4547500000	0
1820000000	0	1820000000	0	1820000000	0	4550000000	1	4550000000	0	4550000000	0
1821000000	1	1820000000	0	1821000000	2	4550000000	1	4550000000	0	4552500000	1
1822000000	0	1820000000	1	1822000000	0	4560000000	5	4560000000	0	4555000000	1
1823000000	1	1820000000	1	1823000000	2	4560000000	2	4560000000	1	4557500000	0
1824000000	0	1820000000	0	1824000000	1	4560000000	2	4560000000	2	4560000000	1
1825000000	0	1830000000	0	1825000000	1	4560000000	1	4560000000	2	4562500000	1
1826000000	0	1830000000	0	1826000000	1	4570000000	4	4570000000	1	4565000000	2
1827000000	1	1830000000	0	1827000000	1	4570000000	4	4570000000	0	4567500000	0
1828000000	0	1830000000	0	1828000000	1	4570000000	0	4570000000	1	4570000000	0
1829000000	1	1830000000	0	1829000000	0	4570000000	2	4570000000	0	4572500000	0
1830000000	0	1830000000	0	1830000000	0	4580000000	1	4580000000	0	4575000000	0
1831000000	0	1830000000	1	1831000000	0	4580000000	4	4580000000	1	4577500000	1
1832000000	0	1830000000	0	1832000000	0	4580000000	1	4580000000	3	4580000000	0
1833000000	0	1830000000	0	1833000000	1	4580000000	0	4580000000	0	4582500000	0
1834000000	0	1830000000	0	1834000000	0	4590000000	3	4590000000	0	4585000000	1
1835000000	0	1840000000	0	1835000000	0	4590000000	1	4590000000	2	4587500000	1
1836000000	0	1840000000	0	1836000000	1	4590000000	2	4590000000	1	4590000000	1
1837000000	1	1840000000	0	1837000000	0	4590000000	2	4590000000	1	4592500000	1
1838000000	0	1840000000	0	1838000000	0	4600000000	2	4600000000	0	4595000000	0
1839000000	1	1840000000	0	1839000000	0	4600000000	2	4600000000	0	4597500000	0
1840000000	0	1840000000	0	1840000000	0	4600000000	3	4600000000	1	4600000000	1
1841000000	0	1840000000	0	1841000000	0	4600000000	1	4600000000	2	4602500000	1
1842000000	0	1840000000	1	1842000000	0	4610000000	1	4610000000	0	4605000000	0
1843000000	0	1840000000	0	1843000000	3	4610000000	2	4610000000	1	4607500000	2
1844000000	1	1840000000	0	1844000000	1	4610000000	1	4610000000	1	4610000000	0
1845000000	1	1850000000	1	1845000000	0	4610000000	2	4610000000	1	4612500000	0
1846000000	0	1850000000	0	1846000000	2	4620000000	3	4620000000	1	4615000000	1
1847000000	0	1850000000	0	1847000000	1	4620000000	2	4620000000	2	4617500000	2
1848000000	0	1850000000	0	1848000000	0	4620000000	2	4620000000	3	4620000000	0
1849000000	1	1850000000	0	1849000000	1	4620000000	1	4620000000	1	4622500000	0
1850000000	0	1850000000	0	1850000000	0	4630000000	1	4630000000	1	4625000000	0
1851000000	0	1850000000	0	1851000000	1	4630000000	4	4630000000	0	4627500000	0
1852000000	0	1850000000	0	1852000000	0	4630000000	2	4630000000	1	4630000000	1
1853000000	0	1850000000	0	1853000000	0	4630000000	0	4630000000	1	4632500000	0
1854000000	0	1850000000	0	1854000000	1	4640000000	2	4640000000	0	4635000000	0
1855000000	0	1860000000	0	1855000000	1	4640000000	0	4640000000	0	4637500000	0
1856000000	1	1860000000	0	1856000000	1	4640000000	1	4640000000	0	4640000000	0
1857000000	0	1860000000	0	1857000000	1	4640000000	0	4640000000	0	4642500000	0
1858000000	0	1860000000	0	1858000000	1	4650000000	1	4650000000	0	4645000000	0
1859000000	0	1860000000	0	1859000000	1	4650000000	0	4650000000	0	4647500000	0
1860000000	1	1860000000	1	1860000000	1	4650000000	0	4650000000	0	4650000000	0
1861000000	0	1860000000	0	1861000000	2	4650000000	2	4650000000	0	4652500000	1
1862000000	1	1860000000	1	1862000000	1	4660000000	3	4660000000	1	4655000000	0
1863000000	0	1860000000	2	1863000000	0	4660000000	0	4660000000	0	4657500000	0
1864000000	0	1860000000	0	1864000000	0	4660000000	1	4660000000	1	4660000000	0
1865000000	0	1870000000	0	1865000000	1	4660000000	3	4660000000	1	4662500000	1
1866000000	0	1870000000	0	1866000000	1	4670000000	1	4670000000	3	4665000000	0
1867000000	1	1870000000	1	1867000000	0	4670000000	2	4670000000	2	4667500000	3
1868000000	0	1870000000	1	1868000000	1	4670000000	3	4670000000	0	4670000000	0
1869000000	0	1870000000	0	1869000000	0	4670000000	3	4670000000	0	4672500000	0
1870000000	0	1870000000	0	1870000000	0	4680000000	4	4680000000	0	4675000000	0
1871000000	0	1870000000	0	1871000000	0	4680000000	4	4680000000	0	4677500000	0
1872000000	1	1870000000	0	1872000000	1	4680000000	4	4680000000	0	4680000000	1
1873000000	0	1870000000	1	1873000000	0	4680000000	0	4680000000	2	4682500000	1
1874000000	0	1870000000	0	1874000000	0	4690000000	3	4690000000	0	4685000000	0
1875000000	0	1880000000	0	1875000000	0	4690000000	3	4690000000	0	4687500000	0
1876000000	0	1880000000	1	1876000000	0	4690000000	1	4690000000	0	4690000000	0
1877000000	0	1880000000	0	1877000000	0	4690000000	1	4690000000	0	4692500000	0
1878000000	1	1880000000	0	1878000000	2	4700000000	3	4700000000	0	4695000000	2
1879000000	0	1880000000	0	1879000000	1	4700000000	1	4700000000	0	4697500000	0
1880000000	0	1880000000	1	1880000000	3	4700000000	3	4700000000	0	4700000000	3
1881000000	2	1880000000	0	1881000000	0	4700000000	1	4700000000	0	4702500000	1
1882000000	0	1880000000	0	1882000000	1	4710000000	4	4710000000	0	4705000000	1
1883000000	0	1880000000	2	1883000000	1	4710000000	0	4710000000	0	4707500000	0
1884000000	1	1880000000	0	1884000000	2	4710000000	2	4710000000	0	4710000000	0
1885000000	1	1890000000	0	1885000000	2	4710000000	4	4710000000	0	4712500000	0
1886000000	0	1890000000	1	1886000000	1	4720000000	0	4720000000	1	4715000000	2
1887000000	1	1890000000	0	1887000000	1	4720000000	4	4720000000	0	4717500000	1
1888000000	0	1890000000	1	1888000000	0	4720000000	1	4720000000	1	4720000000	0
1889000000	0	1890000000	0	1889000000	0	4720000000	2	4720000000	1	4722500000	0
1890000000	0	1890000000	0	1890000000	1	4730000000	2	4730000000	0	4725000000	0
1891000000	0	1890000000	0	1891000000	0	4730000000	3	4730000000	1	4727500000	1
1892000000	0	1890000000	0	1892000000	0	4730000000	2	4730000000	0	4730000000	1
1893000000	1	1890000000	3	1893000000	0	4730000000	0	4730000000	2	4732500000	1
1894000000	0	1890000000	0	1894000000	0	4740000000	1	4740000000	0	4735000000	0
1895000000	2	1900000000	0	1895000000	0	4740000000	3	4740000000	0	4737500000	0
1896000000	0	1900000000	0	1896000000	1	4740000000	1	4740000000	0	4740000000	0
1897000000	0	1900000000	0	1897000000	1	4740000000	0	4740000000	0	4742500000	1
1898000000	0	1900000000	1	1898000000	0	4750000000	2	4750000000	0	4745000000	0
1899000000	0	1900000000	0	1899000000	0	4750000000	1	4750000000	0	4747500000	2
1900000000	0	1900000000	0	1900000000	1	4750000000	0	4750000000	0	4750000000	2
1901000000	0	1900000000	0	1901000000	0	4750000000	4	4750000000	1	4752500000	1
1902000000	0	1900000000	1	1902000000	2	4760000000	3	4760000000	1	4755000000	0
1903000000	0	1900000000	0	1903000000	0	4760000000	1	4760000000	0	4757500000	0
1904000000	0	1900000000	0	1904000000	0	4760000000	0	4760000000	0	4760000000	1
1905000000	0	1910000000	0	1905000000	0	4760000000	0	4760000000	0	4762500000	1
1906000000	1	1910000000	0	1906000000	2	4770000000	4	4770000000	2	4765000000	1
1907000000	0	1910000000	0	1907000000	1	4770000000	0	4770000000	2	4767500000	0
1908000000	0	1910000000	0	1908000000	2	4770000000	0	4770000000	1	4770000000	0
1909000000	0	1910000000	0	1909000000	0	4770000000	0	4770000000	0	4772500000	0
1910000000	0	1910000000	0	1910000000	0	4780000000	5	4780000000	0	4775000000	0
1911000000	0	1910000000	1	1911000000	0	4780000000	1	4780000000	0	4777500000	0
1912000000	0	1910000000	1	1912000000	0	4780000000	0	4780000000	1	4780000000	0
1913000000	1	1910000000	0	1913000000	0	4780000000	0	4780000000	1	4782500000	1
1914000000	0	1910000000	1	1914000000	1	4790000000	3	4790000000	1	4785000000	0
1915000000	1	1920000000	0	1915000000	1	4790000000	0	4790000000	1	4787500000	0
1916000000	0	1920000000	0	1916000000	0	4790000000	0	4790000000	1	4790000000	0
1917000000	0	1920000000	0	1917000000	0	4790000000	1	4790000000	0	4792500000	0
1918000000	0	1920000000	0	1918000000	0	4800000000	2	4800000000	0	4795000000	0
1919000000	0	1920000000	0	1919000000	0	4800000000	2	4800000000	1	4797500000	0
1920000000	1	1920000000	0	1920000000	1	4800000000	1	4800000000	2	4800000000	1
1921000000	0	1920000000	0	1921000000	1	4800000000	3	4800000000	0	4802500000	0
1922000000	0	1920000000	0	1922000000	0	4810000000	1	4810000000	1	4805000000	0
1923000000	0	1920000000	0	1923000000	0	4810000000	0	4810000000	2	4807500000	1
1924000000	0	1920000000	0	1924000000	0	4810000000	2	4810000000	0	4810000000	1
1925000000	0	1930000000	0	1925000000	0	4810000000	3	4810000000	1	4812500000	1
1926000000	0	1930000000	1	1926000000	0	4820000000	1	4820000000	2	4815000000	0
1927000000	0	1930000000	1	1927000000	0	4820000000	2	4820000000	0	4817500000	1
1928000000	0	1930000000	0	1928000000	1	4820000000	3	4820000000	1	4820000000	2
1929000000	0	1930000000	0	1929000000	1	4820000000	1	4820000000	0	4822500000	0
1930000000	0	1930000000	0	1930000000	0	4830000000	2	4830000000	1	4825000000	0
1931000000	2	1930000000	0	1931000000	0	4830000000	3	4830000000	1	4827500000	1
1932000000	0	1930000000	0	1932000000	1	4830000000	2	4830000000	2	4830000000	0
1933000000	1	1930000000	0	1933000000	1	4830000000	4	4830000000	1	4832500000	1
1934000000	0	1930000000	0	1934000000	0	4840000000	0	4840000000	2	4835000000	0
1935000000	0	1940000000	0	1935000000	2	4840000000	2	4840000000	1	4837500000	0
1936000000	0	1940000000	1	1936000000	0	4840000000	1	4840000000	1	4840000000	0
1937000000	2	1940000000	0	1937000000	3	4840000000	1	4840000000	0	4842500000	0
1938000000	2	1940000000	0	1938000000	1	4850000000	1	4850000000	0	4845000000	0
1939000000	1	1940000000	0	1939000000	0	4850000000	0	4850000000	0	4847500000	2
1940000000	2	1940000000	0	1940000000	0	4850000000	2	4850000000	0	4850000000	1
1941000000	1	1940000000	0	1941000000	1	4850000000	1	4850000000	1	4852500000	0
1942000000	1	1940000000	0	1942000000	0	4860000000	0	4860000000	2	4855000000	0
1943000000	0	1940000000	1	1943000000	0	4860000000	1	4860000000	0	4857500000	1
1944000000	0	1940000000	0	1944000000	0	4860000000	1	4860000000	2	4860000000	0
1945000000	0	1950000000	0	1945000000	1	4860000000	0	4860000000	1	4862500000	0
1946000000	1	1950000000	0	1946000000	0	4870000000	0	4870000000	1	4865000000	2
1947000000	1	1950000000	0	1947000000	1	4870000000	0	4870000000	2	4867500000	0
1948000000	1	1950000000	1	1948000000	1	4870000000	2	4870000000	0	4870000000	1
1949000000	1	1950000000	0	1949000000	2	4870000000	0	4870000000	0	4872500000	1
1950000000	1	1950000000	0	1950000000	0	4880000000	3	4880000000	0	4875000000	0
1951000000	0	1950000000	0	1951000000	0	4880000000	3	4880000000	0	4877500000	0
1952000000	0	1950000000	0	1952000000	0	4880000000	1	4880000000	0	4880000000	1
1953000000	0	1950000000	1	1953000000	0	4880000000	1	4880000000	0	4882500000	1
1954000000	0	1950000000	0	1954000000	0	4890000000	1	4890000000	0	4885000000	0
1955000000	0	1960000000	0	1955000000	0	4890000000	4	4890000000	0	4887500000	1
1956000000	0	1960000000	0	1956000000	1	4890000000	1	4890000000	3	4890000000	0
1957000000	1	1960000000	0	1957000000	0	4890000000	6	4890000000	0	4892500000	3
1958000000	0	1960000000	0	1958000000	0	4900000000	1	4900000000	1	4895000000	1
1959000000	0	1960000000	0	1959000000	1	4900000000	4	4900000000	0	4897500000	0
1960000000	1	1960000000	0	1960000000	1	4900000000	1	4900000000	0	4900000000	1
1961000000	0	1960000000	3	1961000000	2	4900000000	2	4900000000	0	4902500000	0
1962000000	0	1960000000	0	1962000000	1	4910000000	4	4910000000	0	4905000000	0
1963000000	0	1960000000	0	1963000000	2	4910000000	1	4910000000	0	4907500000	1
1964000000	0	1960000000	0	1964000000	2	4910000000	2	4910000000	2	4910000000	0
1965000000	0	1970000000	0	1965000000	0	4910000000	1	4910000000	1	4912500000	1
1966000000	1	1970000000	0	1966000000	0	4920000000	2	4920000000	0	4915000000	0
1967000000	1	1970000000	0	1967000000	0	4920000000	1	4920000000	2	4917500000	0
1968000000	0	1970000000	0	1968000000	0	4920000000	1	4920000000	0	4920000000	0
1969000000	0	1970000000	0	1969000000	0	4920000000	1	4920000000	1	4922500000	1
1970000000	1	1970000000	0	1970000000	0	4930000000	0	4930000000	3	4925000000	0
1971000000	0	1970000000	0	1971000000	1	4930000000	2	4930000000	2	4927500000	0
1972000000	1	1970000000	2	1972000000	0	4930000000	4	4930000000	0	4930000000	1
1973000000	0	1970000000	0	1973000000	0	4930000000	1	4930000000	0	4932500000	0
1974000000	0	1970000000	2	1974000000	1	4940000000	1	4940000000	0	4935000000	0
1975000000	1	1980000000	0	1975000000	0	4940000000	0	4940000000	3	4937500000	4
1976000000	0	1980000000	0	1976000000	1	4940000000	1	4940000000	0	4940000000	1
1977000000	0	1980000000	2	1977000000	0	4940000000	3	4940000000	0	4942500000	0
1978000000	2	1980000000	0	1978000000	1	4950000000	3	4950000000	0	4945000000	1
1979000000	1	1980000000	0	1979000000	0	4950000000	0	4950000000	0	4947500000	1
1980000000	0	1980000000	0	1980000000	0	4950000000	2	4950000000	1	4950000000	0
1981000000	0	1980000000	1	1981000000	2	4950000000	4	4950000000	1	4952500000	0
1982000000	0	1980000000	0	1982000000	1	4960000000	0	4960000000	0	4955000000	1
1983000000	1	1980000000	3	1983000000	0	4960000000	2	4960000000	0	4957500000	0
1984000000	1	1980000000	1	1984000000	1	4960000000	4	4960000000	0	4960000000	1
1985000000	0	1990000000	0	1985000000	1	4960000000	2	4960000000	1	4962500000	0
1986000000	0	1990000000	0	1986000000	0	4970000000	4	4970000000	0	4965000000	1
1987000000	1	1990000000	0	1987000000	0	4970000000	2	4970000000	1	4967500000	0
1988000000	0	1990000000	0	1988000000	0	4970000000	1	4970000000	0	4970000000	2
1989000000	1	1990000000	1	1989000000	0	4970000000	0	4970000000	0	4972500000	2
1990000000	0	1990000000	1	1990000000	0	4980000000	2	4980000000	0	4975000000	0
1991000000	1	1990000000	0	1991000000	0	4980000000	1	4980000000	0	4977500000	1
1992000000	0	1990000000	0	1992000000	2	4980000000	3	4980000000	1	4980000000	0
1993000000	1	1990000000	0	1993000000	0	4980000000	1	4980000000	3	4982500000	1
1994000000	0	1990000000	0	1994000000	0	4990000000	3	4990000000	1	4985000000	1
1995000000	1	2000000000	0	1995000000	1	4990000000	1	4990000000	1	4987500000	0
1996000000	1	2000000000	0	1996000000	1	4990000000	2	4990000000	0	4990000000	0
1997000000	0	2000000000	1	1997000000	0	4990000000	1	4990000000	0	4992500000	3
[truncated: 2,002 more rows]

## Sheet: Fig2.g
Time (s)	Lifetime (ms)	Time (s)	Inensity (arb. units)
0	0	0	0
20	16.79	20	1329.21
25	26.04	25	1526.43
30	155.21	30	11928.6
35	315.26	35	50255.7
40	367.44	40	54791.5
50	389.58	50	61775.4

## Sheet: Fig2.h
	4 H		3.5 H		3 H		2 H		1 H		0 H
Wavelength (nm)	Intensity (arb. units)	Wavelength (nm)	Intensity (arb. units)	Wavelength (nm)	Intensity (arb. units)	Wavelength (nm)	Intensity (arb. units)	Wavelength (nm)	Intensity (arb. units)	Wavelength (nm)	Intensity (arb. units)
385	349.181	385	3344.41	385	5605.85	385	12283.3	385	31340.1	385	45517.1
386	882.544	386	3917.99	386	7332.86	386	13820.4	386	34310.2	386	49842.8
387	573.114	387	4290.36	387	7860.7	387	19415.9	387	39176.5	387	53669.8
388	635.076	388	4780.81	388	7692.55	388	21913.5	388	42134.2	388	59383.4
389	872.142	389	4753.07	389	9475.47	389	26852.7	389	47237	389	60642.9
390	1054.28	390	5331.4	390	10567.5	390	25472.1	390	51536.9	390	66402.2
391	766.961	391	5043.4	391	11610	391	29009.8	391	53150.3	391	66436.2
392	638.092	392	7248.79	392	14971.7	392	30469.8	392	56546.1	392	70614.4
393	1094.77	393	7037.2	393	13445	393	30837.8	393	57740	393	70772.5
394	1632.48	394	7053.6	394	14400.8	394	31065.6	394	58780.3	394	70180.6
395	1425.71	395	7228.18	395	15554.7	395	34139.8	395	57147.5	395	69783.8
396	921.662	396	7123.97	396	15219.9	396	34061.1	396	59988	396	69066.1
397	1413.16	397	7537.65	397	15846.7	397	34849.2	397	59044.4	397	70375.4
398	2434.76	398	6167.68	398	14730.1	398	34137	398	58805.1	398	67176
399	1202.98	399	7416.33	399	13395.8	399	28306.5	399	54170.6	399	63909.7
400	1583.12	400	7800.07	400	13086.9	400	28803.2	400	52396.3	400	61790.9
401	1114.41	401	6413.27	401	14796.4	401	31252.6	401	49214.1	401	61686
402	1954.31	402	6770.76	402	14989.6	402	27050.5	402	47910.3	402	57504.8
403	1472.6	403	6605.5	403	13477	403	27654.6	403	46383.7	403	53996.5
404	1581.23	404	8298.49	404	11504.7	404	24313.9	404	41636.2	404	53704.8
405	1032.31	405	6443.26	405	13592.1	405	26777.6	405	41166.1	405	48056.4
406	1532.34	406	7471.85	406	13233.2	406	24264	406	42596	406	48122.4
407	1964.18	407	6797.75	407	11594.4	407	21581.6	407	39461.8	407	46410.8
408	1777.32	408	6084.55	408	11996.9	408	21917.5	408	38208.5	408	43411.7
409	1336.09	409	7609.93	409	12182.4	409	22204.7	409	34121.1	409	43952.3
410	1221.88	410	5605.35	410	10712.6	410	16205.1	410	26006.3	410	34878.8
411	1274.43	411	6885.54	411	9536.07	411	16680.9	411	27729	411	30816.8
412	1808.43	412	6615.91	412	10021.9	412	16736.6	412	26290.3	412	33562
413	1483.08	413	5430.89	413	9402.6	413	15788.5	413	25497.3	413	30880.3
414	1942.26	414	6274.33	414	9537.9	414	17329.4	414	25765.9	414	33314.5
415	1543.08	415	5496.09	415	8251.48	415	13896.3	415	23068.1	415	29526.1
416	1953.74	416	7204.05	416	8434.08	416	15193.9	416	23088.7	416	26760.5
417	1525.96	417	6671.03	417	8741.16	417	13742.3	417	23130.9	417	26535.7
418	1314.11	418	6386.21	418	9165.49	418	13778.6	418	21828.3	418	23997.3
419	1923.02	419	4739.82	419	9014.17	419	14017.4	419	22067.2	419	25279.6
420	944.542	420	5700.37	420	8387.5	420	12667.9	420	20220.4	420	24157.8
421	758.284	421	6395.95	421	9234.86	421	11851.9	421	19499.3	421	22872.8
422	1546.74	422	5652.29	422	7187.59	422	13716.2	422	20468	422	21873.8
423	1500.82	423	5306.17	423	7687.36	423	13297.9	423	17041.8	423	21386.3
424	1692.8	424	5964.23	424	8399.86	424	11657.9	424	15844.6	424	16955
425	1732.12	425	5959.37	425	7393.47	425	10176	425	15068.4	425	18244.2
426	960.223	426	4410.81	426	6126.21	426	11172	426	13210.5	426	18143.1
427	951.997	427	4174.64	427	8818.5	427	10224.1	427	14954.7	427	15670
428	1250.68	428	4966.85	428	6675.5	428	9971.38	428	12083.4	428	15635
429	1025.94	429	4662.78	429	7059.76	429	9643.77	429	11505.1	429	14307.5
430	1553.45	430	5114.88	430	5996.81	430	10510.7	430	12048.9	430	15573.6
431	1515.18	431	4487.56	431	7489.29	431	9570.69	431	11175.8	431	15486.9
432	884.912	432	5926.07	432	5946.1	432	10500.8	432	11909	432	11143.7
433	1810.23	433	5389.63	433	6373.97	433	8176.48	433	10781.1	433	10557.4
434	1373.72	434	4936.24	434	6032.67	434	8251.58	434	11091.1	434	13027.8
435	1446.77	435	3801.14	435	5620.25	435	8444.96	435	9576.23	435	12685.8
436	1109.82	436	4996.01	436	6401.44	436	6240.06	436	9174.86	436	11340.6
437	1486.5	437	4671.87	437	8282.63	437	7973.18	437	10524.8	437	11230.7
438	1181.01	438	5611.32	438	6368.73	438	9291.13	438	9452.77	438	11547
439	1141.98	439	5077.39	439	6898.2	439	9042.84	439	10756.9	439	9546.81
440	1041.17	440	5871.56	440	5987.25	440	7751.5	440	9949.25	440	9636.89
441	1471.09	441	3323.87	441	5323.95	441	7830.02	441	8613.94	441	9889.18
442	1327.33	442	4501.54	442	5661.87	442	6762.08	442	7657.6	442	11847.7
443	1259.82	443	4139.52	443	4998.69	443	7864.46	443	10431.7	443	11126.6
444	1154.18	444	4587.98	444	7257.15	444	6359.14	444	10394.8	444	8499.51
445	1985.6	445	4510.85	445	6329.49	445	6048.97	445	9495.48	445	8816.9
446	1420.34	446	4743.4	446	5920.09	446	7897.5	446	8857.77	446	9437.61
447	1222.19	447	5155	447	5615.52	447	6633.95	447	8988.68	447	10221
448	1308.17	448	4871.2	448	6347.33	448	8528.51	448	9958.91	448	9550
449	1340.97	449	4421.87	449	5121.07	449	7348.91	449	8304.01	449	7986.39
450	947.911	450	4149.79	450	5993.59	450	7189.92	450	8223.99	450	8296.29
451	1724.36	451	4279.68	451	5047.09	451	7257.61	451	8352.97	451	9018.07
452	1394.12	452	3559.79	452	6036.17	452	7161.23	452	9335.07	452	8364.01
453	765.983	453	4775.06	453	5479.58	453	5594.83	453	7115.33	453	10427.9
454	2067.37	454	4570.83	454	5559.03	454	8009.85	454	8059.37	454	8340.96
455	1511.86	455	4765.81	455	6283.23	455	8569.59	455	8793.46	455	10018.5
456	1690.77	456	4140.95	456	6346.45	456	7150.69	456	8929.24	456	10716.7
457	991.116	457	4549.61	457	6080.78	457	7308.06	457	9246.26	457	10762.4
458	1497.44	458	3978.98	458	6899.77	458	6838.83	458	9746.69	458	9479.17
459	1192.56	459	5166.6	459	5523.39	459	5865.99	459	8984.26	459	8263.53
460	1436.44	460	4483.73	460	5217.43	460	8384.38	460	9205.36	460	11303.6
461	1853.24	461	4504.41	461	6441.08	461	9074.98	461	9471.74	461	9936.26
462	1465.69	462	4409	462	5643.26	462	7878.59	462	10026.2	462	11327.3
463	2269	463	4941.82	463	7117.89	463	8482.39	463	9634.78	463	10835.2
464	1314.74	464	3760.51	464	6549.06	464	9647.84	464	11517.4	464	11168.9
465	1896.28	465	4610.97	465	6345.87	465	9375.8	465	9799.81	465	9320.78
466	1439.78	466	4445.77	466	5856.28	466	7528.78	466	10940.1	466	10938.4
467	1270.26	467	5417.84	467	6417.42	467	7590.37	467	11735.5	467	12236
468	1796.78	468	5452.5	468	7299.32	468	7722.39	468	11589	468	9058.61
469	2537.52	469	4686.59	469	4998.21	469	8680.12	469	10147.5	469	12397.4
470	1523.79	470	5890.89	470	5678.09	470	9160.17	470	9945.31	470	10659.2
471	1310.6	471	4787.95	471	6033.34	471	10273.9	471	10099.8	471	12421.6
472	1036.01	472	5286.9	472	5098.41	472	7878.09	472	10250.2	472	12442.7
473	1923.79	473	4799.63	473	5048.5	473	8313.76	473	9433.19	473	11933.4
474	1504.44	474	5152.85	474	7516.63	474	11708.1	474	11405.7	474	11174.2
475	1709.42	475	4843.03	475	8063.79	475	7979.74	475	9917.08	475	10089.5
476	1430.38	476	5122.25	476	7371.81	476	9994.88	476	12243.3	476	12150.2
477	2472.23	477	5243.99	477	8069.79	477	8177.88	477	10896.1	477	11264
478	1731.85	478	6071.7	478	6784.66	478	9735.21	478	11589.4	478	14299.2
479	1564.6	479	5679.6	479	7653.07	479	8598.72	479	10775.8	479	12307
480	1224.05	480	5432.23	480	6876.2	480	8050.99	480	10745.7	480	11570.5
481	1984.79	481	4252.9	481	6885.44	481	9739.33	481	10487.5	481	10665.5
482	1883.45	482	4867.37	482	6543.79	482	9007.66	482	11515.6	482	10532.3
483	1887.38	483	5427.07	483	7856.2	483	10653.2	483	12479.5	483	12304.7
484	2491.08	484	4775.59	484	7779.02	484	9119.42	484	12068.5	484	12500.4
485	1513.76	485	6471.46	485	6509.67	485	8103.95	485	13826.1	485	12191.3
486	2129.67	486	6836.94	486	7747.72	486	8067.68	486	12580	486	11060
487	2448.28	487	7542.71	487	7662.29	487	11021.5	487	14135.1	487	13279.2
488	2576.15	488	6129.66	488	8852.47	488	8932.07	488	14284.4	488	14562.6
489	2418.3	489	6334	489	8552.92	489	11268	489	14326.8	489	12468.7
490	1915.38	490	5390.87	490	9735.27	490	10783.8	490	15294.6	490	12713
491	2914.83	491	6896.21	491	8041.62	491	11249.3	491	13032.8	491	13571.6
492	2800.76	492	6499.88	492	11047.1	492	10558.6	492	14291.5	492	13096.4
493	2253.14	493	5177.17	493	10017.6	493	10674.5	493	11927.9	493	15569.1
494	2165.81	494	7833.98	494	9573.68	494	10705.8	494	14151.4	494	13736.1
495	3144.58	495	8150.64	495	9153.63	495	12543.3	495	12060.8	495	16830
496	2627.51	496	5762.97	496	9522.16	496	12723.2	496	16335.5	496	12463
497	2364.87	497	5728.97	497	9233.76	497	13081.2	497	15835.4	497	17029.9
498	2242.47	498	6925.98	498	11612.1	498	12642.7	498	16110	498	15148.1
499	3689.57	499	7699.58	499	12508.2	499	13409.6	499	15256	499	15855.1
500	2931.85	500	7035.27	500	8901.32	500	11752	500	15279.4	500	16550.7
501	1840.5	501	6585.11	501	10069	501	12483.9	501	18329.3	501	18733.5
502	3306.52	502	8587.94	502	12301.6	502	12223.2	502	20848.9	502	16894.6
503	2135.69	503	9310.51	503	10458.5	503	14341.7	503	14967	503	18570.7
504	3521.82	504	9910.46	504	12711.4	504	12922.2	504	18235.3	504	18075.6
505	2682.59	505	7991.13	505	11562.1	505	17619.1	505	19149.6	505	23853.2
506	2846.59	506	11042.6	506	12078.7	506	15977.3	506	15518.5	506	19014.9
507	2776.71	507	10064.9	507	11609.1	507	14242	507	16375.3	507	18547.6
508	2729.37	508	11272.6	508	15035.8	508	15412.6	508	21916.8	508	21591
509	4324.02	509	9024.55	509	13573.1	509	18484.5	509	26210.3	509	22100.2
510	2948.79	510	9038.76	510	13131.8	510	17404	510	22088.9	510	23824.1
511	3313.01	511	10965.8	511	14767.9	511	17580.3	511	21826.1	511	24540.7
512	3645.07	512	11931.7	512	15297.3	512	20768.7	512	21913.7	512	25896.4
513	3151.46	513	9500.34	513	15544	513	22240.3	513	24363.2	513	26703.7
514	3219.93	514	14352	514	18701.7	514	21048.8	514	26812.1	514	30773.4
515	4123.6	515	11759.4	515	15533	515	22655.5	515	26015.2	515	28831.5
516	3957.24	516	11708.9	516	19231.8	516	20345.3	516	31358	516	30100.3
517	4414.28	517	14573.8	517	17411.8	517	31100.8	517	31691.4	517	37678.9
518	4860.8	518	17401.2	518	20741.6	518	29454.3	518	34261.3	518	34160
519	4800.5	519	16256.6	519	23258.7	519	32396.1	519	40137	519	39459
520	6587.94	520	18502.8	520	26763.6	520	34761.8	520	42396.7	520	45760.8
521	7393.21	521	22452.2	521	30060.5	521	42046.7	521	44919.2	521	49061.7
522	7041.86	522	25599.6	522	32254.4	522	44175.4	522	53285.6	522	49714.3
523	9555.65	523	29200.3	523	35950.9	523	51590.5	523	56752.1	523	62137.9
524	9579.3	524	31540.8	524	39538.1	524	59382.6	524	63204.9	524	74985.7
525	12367.2	525	41168.2	525	47448.2	525	58715.8	525	70019.4	525	79221.9
526	11073.9	526	38582.9	526	51884.5	526	73635.3	526	92095.1	526	97644.1
527	14824.3	527	42820	527	66282.3	527	82876.6	527	96087.6	527	105630
528	14733.9	528	60026.9	528	68999.7	528	99222.9	528	118361	528	126530
529	15074.6	529	64736.6	529	78331	529	111032	529	142037	529	140630
530	18234.5	530	68244.1	530	95309.3	530	127708	530	160650	530	163986
531	26921	531	82158.8	531	117827	531	151303	531	184560	531	190076
532	29011.6	532	94717	532	143219	532	175885	532	211759	532	230789
533	26576.5	533	126147	533	158936	533	207275	533	267089	533	273348
534	39981.7	534	138563	534	191768	534	247806	534	305229	534	318600
535	43750.4	535	154021	535	204387	535	291446	535	341730	535	383306
536	50937.4	536	183912	536	253658	536	348593	536	406205	536	425414
537	57614.5	537	223730	537	289949	537	402347	537	472537	537	506085
538	65073	538	244641	538	340874	538	465639	538	546771	538	581094
539	80251.5	539	272680	539	384153	539	486026	539	612413	539	637308
540	81869	540	311100	540	421853	540	588989	540	676708	540	724911
541	85464.5	541	341889	541	469602	541	639482	541	749139	541	811044
542	99128.5	542	352956	542	466123	542	642930	542	805196	542	827920
543	99082	543	387396	543	531412	543	694572	543	823422	543	892902
544	114024	544	380696	544	562169	544	722383	544	878775	544	924780
545	107299	545	430344	545	558055	545	740969	545	903118	545	978226
546	120334	546	439473	546	564748	546	779394	546	910749	546	967513
547	131702	547	429386	547	614720	547	753128	547	962992	547	1.01517e+06
548	120787	548	423188	548	590400	548	793474	548	929946	548	1.00933e+06
549	118453	549	445076	549	582862	549	791110	549	925001	549	1.01251e+06
550	120073	550	418203	550	594044	550	785941	550	948177	550	993172
551	127652	551	404684	551	566004	551	777405	551	917233	551	942313
552	109366	552	423998	552	566496	552	762941	552	905487	552	973003
553	117916	553	396051	553	525680	553	726316	553	895932	553	950882
554	110741	554	386888	554	524824	554	697103	554	846476	554	914897
555	113342	555	394374	555	524043	555	688021	555	849314	555	909750
556	106668	556	372825	556	501809	556	671749	556	792060	556	846252
557	94204.5	557	356603	557	477213	557	661499	557	809153	557	821755
558	103596	558	352027	558	505632	558	632425	558	764390	558	819169
559	94184.7	559	344438	559	465173	559	620663	559	744191	559	790856
560	91000.4	560	330976	560	429193	560	622776	560	706623	560	775926
561	87219.6	561	330417	561	426626	561	585552	561	692605	561	733770
562	79778.1	562	309315	562	413896	562	543894	562	664023	562	715136
563	88570.6	563	293058	563	413911	563	538018	563	682398	563	710566
564	89803.5	564	284463	564	397497	564	540596	564	656787	564	690903
565	79428.4	565	297368	565	403871	565	559228	565	623492	565	670124
566	79642.9	566	275868	566	411057	566	498733	566	627702	566	653452
567	78868.8	567	265808	567	358614	567	503249	567	602980	567	634524
568	80575.9	568	274718	568	366592	568	459396	568	571666	568	605412
569	77069.6	569	256150	569	352841	569	483112	569	583429	569	626165
570	73155.4	570	253210	570	357680	570	486043	570	574585	570	617538
571	69782.9	571	245894	571	346775	571	476843	571	548328	571	587560
572	72555.7	572	261791	572	361843	572	466927	572	561456	572	590958
573	65746.9	573	254913	573	331284	573	459074	573	510775	573	583808
574	77664.3	574	245858	574	350910	574	476661	574	546582	574	582323
575	71367	575	267732	575	350208	575	469170	575	549998	575	554150
576	71109.2	576	251039	576	352269	576	481372	576	531706	576	595225
577	71002.8	577	272713	577	365383	577	462187	577	572595	577	597734
578	73643.3	578	256535	578	357699	578	489867	578	572756	578	633332
579	79753.8	579	274532	579	379047	579	501426	579	601094	579	617770
580	78719.6	580	291460	580	380378	580	527666	580	630551	580	660306
581	79786.6	581	272812	581	408601	581	535082	581	659370	581	672106
582	96035.8	582	296325	582	441114	582	546019	582	662702	582	708492
583	95525.5	583	324597	583	442754	583	605976	583	700050	583	714723
584	91993.2	584	327557	584	467363	584	607796	584	703468	584	739757
585	92191.1	585	337387	585	464922	585	590236	585	738340	585	773201
586	100969	586	348258	586	476425	586	677389	586	754554	586	827070
587	100703	587	358565	587	512010	587	636674	587	768751	587	832043
588	125206	588	370766	588	508976	588	640093	588	830177	588	884611
589	107036	589	378243	589	548341	589	679644	589	835870	589	862989
590	106125	590	417557	590	524741	590	716154	590	832868	590	886419
591	103172	591	396647	591	552617	591	736204	591	832319	591	893726
592	110856	592	402676	592	539880	592	722122	592	845160	592	898010
593	116930	593	407591	593	544535	593	752490	593	880342	593	950534
594	121939	594	410344	594	548915	594	708918	594	860408	594	946783
595	111774	595	388420	595	582610	595	740687	595	898199	595	927411
596	112432	596	420379	596	524598	596	736100	596	890203	596	912984
597	111833	597	381870	597	560730	597	742649	597	854630	597	939205
598	113783	598	378710	598	535718	598	689520	598	874720	598	915436
599	101019	599	412324	599	539954	599	723093	599	861119	599	901690
600	112766	600	404739	600	520366	600	688283	600	852634	600	864977
601	119054	601	371032	601	520665	601	657953	601	817381	601	858587
602	101459	602	377472	602	494044	602	684998	602	787309	602	814344
603	105104	603	357226	603	507036	603	636158	603	777050	603	861491
604	97323.1	604	347917	604	480512	604	671583	604	759699	604	808385
605	88018.9	605	347665	605	444626	605	602620	605	767851	605	808760
606	80707.5	606	345885	606	456344	606	575537	606	732669	606	770168
607	93810.6	607	322329	607	438143	607	590153	607	700379	607	747331
608	83043.2	608	294074	608	444966	608	561009	608	678290	608	705350
609	85346.6	609	296032	609	411242	609	545389	609	654415	609	710826
610	85095.3	610	278158	610	391817	610	524843	610	669744	610	692385
611	77982.4	611	293983	611	401834	611	509016	611	605301	611	686712
612	83065.3	612	274409	612	375129	612	478501	612	605650	612	640866
613	82297.5	613	248278	613	354180	613	474625	613	589205	613	608344
614	69840.3	614	247097	614	357372	614	451276	614	565544	614	589468
615	80750.1	615	249023	615	318716	615	466610	615	530084	615	584679
616	74869.7	616	225797	616	349004	616	434992	616	545022	616	573346
617	61215.6	617	241970	617	320776	617	443263	617	480635	617	520989
618	78950.8	618	230548	618	315242	618	442118	618	509627	618	532655
619	60371.7	619	224045	619	321460	619	408685	619	515231	619	534668
620	62944.4	620	235697	620	306163	620	390909	620	500913	620	507154
621	66565.1	621	207117	621	325234	621	395638	621	475582	621	480099
622	45857.3	622	190619	622	275231	622	407895	622	462879	622	500721
623	61942	623	203226	623	283157	623	366251	623	478960	623	477992
624	55189.1	624	195322	624	286528	624	374578	624	420514	624	473037
625	64156.6	625	200922	625	274068	625	341888	625	440011	625	454594
626	53248.7	626	206370	626	253852	626	356841	626	393071	626	444334
627	46331.2	627	172445	627	262972	627	348991	627	415680	627	425656
628	48619	628	189514	628	256001	628	354563	628	411347	628	413521
629	51410.9	629	200423	629	259918	629	329939	629	408782	629	404517
630	58781.8	630	170795	630	248348	630	317871	630	398856	630	414274
631	45565	631	171755	631	246570	631	346848	631	394239	631	403692
632	56532.1	632	180316	632	253014	632	318885	632	379984	632	399878
633	47710.8	633	176857	633	256809	633	336019	633	363483	633	389384
634	41711.3	634	170369	634	252848	634	336737	634	383728	634	397910
635	58231	635	187164	635	249221	635	314482	635	373222	635	401298
636	50448.7	636	176297	636	250181	636	312395	636	414496	636	413104
637	44140.2	637	158578	637	246746	637	331395	637	408039	637	399148
638	57857	638	184594	638	264077	638	320074	638	389170	638	373370
639	49282.6	639	165462	639	220451	639	339900	639	387886	639	466206
640	56391	640	201563	640	231398	640	356195	640	383304	640	405533
641	49888.4	641	195621	641	262763	641	333328	641	396718	641	441579
642	53876.4	642	177831	642	232081	642	342620	642	419522	642	389897
643	54505.1	643	199317	643	236862	643	335689	643	396756	643	423752
644	46390.6	644	185076	644	246853	644	340940	644	452524	644	456752
645	49476.4	645	191694	645	248272	645	340908	645	399570	645	416368
646	60040.9	646	188245	646	261850	646	315617	646	439817	646	417366
647	58349.8	647	177163	647	252948	647	312786	647	390307	647	424059
648	52951.8	648	168304	648	252130	648	338506	648	374882	648	441044
649	54437.4	649	163661	649	247665	649	324093	649	375102	649	425974
650	53642.2	650	200347	650	244671	650	343525	650	408095	650	398617
651	46625.3	651	205983	651	251431	651	300574	651	379589	651	398965
652	49724.4	652	151250	652	263543	652	300151	652	398213	652	414855
653	54134.3	653	160715	653	239354	653	341348	653	392253	653	413019
654	51255.4	654	185738	654	232133	654	301171	654	390073	654	368704
655	50689.8	655	175244	655	256875	655	330466	655	379371	655	434106
656	52397.3	656	181212	656	246225	656	308131	656	366356	656	369382
657	41107.5	657	137913	657	248269	657	279217	657	366524	657	374035
658	43355.3	658	166662	658	208030	658	279354	658	368070	658	359287
659	43481.8	659	149967	659	219720	659	282724	659	363480	659	316303
660	48502.3	660	148442	660	185544	660	263118	660	321961	660	383022
661	39706.1	661	147927	661	210390	661	277105	661	333035	661	370178
662	42998.5	662	152697	662	199100	662	269789	662	316359	662	324326
663	38791.5	663	139758	663	204108	663	244602	663	325485	663	315215
664	38221.5	664	149621	664	177505	664	255233	664	298969	664	290655
665	45683.7	665	124778	665	186160	665	261757	665	308451	665	322680
666	43257.5	666	133984	666	159619	666	244913	666	285251	666	290590
667	39146.2	667	116696	667	158190	667	248212	667	303721	667	310730
668	30946.2	668	137024	668	181554	668	241348	668	284978	668	268630
669	43839.4	669	136381	669	160607	669	239941	669	257257	669	293120
670	36764.7	670	111156	670	169778	670	248504	670	243728	670	232016
671	31867.1	671	124799	671	172927	671	213276	671	236085	671	269971
672	24996.2	672	99765.1	672	166737	672	198228	672	245784	672	244919
673	30243.1	673	112412	673	189470	673	226664	673	240033	673	250931
674	28272.4	674	101468	674	128477	674	225061	674	229395	674	258666
675	45915.5	675	108359	675	139098	675	158387	675	222879	675	248148
676	33166	676	89701.7	676	131152	676	160722	676	208130	676	210504
677	32902.1	677	100178	677	135382	677	204793	677	183996	677	191702
678	26707.1	678	93514.5	678	123516	678	177527	678	204718	678	227931
679	31286.8	679	91250.2	679	146030	679	189911	679	180198	679	196118
680	35546.9	680	83595.8	680	122050	680	153576	680	174773	680	183114
681	29482.6	681	111911	681	144257	681	165526	681	161759	681	195537
682	19246.2	682	90777.4	682	117135	682	164714	682	208494	682	218667
683	20103.5	683	91684.2	683	107215	683	159118	683	204160	683	175498
684	19950.9	684	76372.9	684	106963	684	182633	684	170286	684	199280
685	24156	685	60672.9	685	104675	685	131062	685	146514	685	176879
686	21599	686	64013.9	686	108850	686	162702	686	177507	686	174528
687	20324.4	687	84030.5	687	98846.7	687	137029	687	163471	687	168842
688	15760	688	68577.9	688	93887.4	688	139434	688	127109	688	167414
689	32325.6	689	57832.6	689	105103	689	127377	689	150158	689	170499
690	19885.4	690	69390.7	690	99699.2	690	124930	690	165683	690	193095
691	19633.7	691	72779.5	691	82799.9	691	107368	691	157383	691	173328
692	19034.7	692	70045.9	692	111444	692	145895	692	127876	692	171534
693	21980	693	79746.6	693	102452	693	123697	693	156828	693	130839
694	20092.5	694	76851.7	694	81346	694	121197	694	139845	694	126737
695	20983.3	695	83841.1	695	89326	695	110412	695	140338	695	125586
696	13611.9	696	69226	696	60083.8	696	115449	696	153207	696	137656
697	11536	697	68281.8	697	81255.6	697	143542	697	111773	697	115919
698	19293.7	698	59029.2	698	114866	698	117141	698	154907	698	117451
699	25958	699	76808.9	699	81772.1	699	126815	699	140606	699	126507
700	15118.2	700	41886.2	700	93198.4	700	111107	700	142893	700	165309
701	25503.1	701	54152.4	701	90960.5	701	105202	701	120058	701	127758
702	25170.9	702	55365	702	86358.5	702	105087	702	117806	702	149155
703	19098.3	703	60444.4	703	93959.3	703	112593	703	125396	703	123812
704	22669.4	704	51114	704	81437.7	704	118682	704	119487	704	100145
705	25407.1	705	62078.3	705	63723.7	705	107575	705	105894	705	116552
706	19521.3	706	52842.6	706	88388.9	706	115923	706	117266	706	118251
707	18730.6	707	76541.2	707	83010.6	707	141215	707	131974	707	118504
708	20180.1	708	55655.9	708	101430	708	103601	708	122426	708	118030
709	8375.7	709	58230.1	709	73932.7	709	103398	709	133251	709	87067
710	22700.6	710	58001.1	710	91603.8	710	108900	710	126457	710	105813
711	21382.5	711	67690.3	711	69626.6	711	87090.6	711	126351	711	103862
712	18018.7	712	63397.5	712	71584	712	126811	712	99213.8	712	121621
713	21618.1	713	46476.4	713	84572.4	713	111438	713	126412	713	106629
714	18340.5	714	43804.8	714	75690.9	714	113823	714	140951	714	113297
715	31330.8	715	59487.9	715	88644.9	715	126586	715	93256.6	715	100917
716	20398.8	716	42132	716	86122.5	716	109293	716	125504	716	124796
717	13911.4	717	52408.6	717	96756.6	717	114479	717	117855	717	123878
718	11287	718	74669.3	718	66408.1	718	93928.9	718	98969.5	718	129019
719	23231	719	65125.7	719	69203.3	719	99617.2	719	112497	719	109576
720	8760.8	720	56155.8	720	87986	720	97647.2	720	116426	720	94264.6
721	18951.7	721	59810.9	721	102476	721	88235.9	721	123928	721	107280
722	15360.5	722	57137.6	722	72179.9	722	113506	722	87788.5	722	99101.7
723	4627.99	723	59039.3	723	55759.3	723	89079.2	723	87835.2	723	124348
724	18980.9	724	39009.3	724	75340.7	724	92780.7	724	125234	724	97188.6
725	16207.4	725	29448.3	725	86418.1	725	88240.2	725	110847	725	87025.6
726	19935.6	726	45909.5	726	68377.5	726	89483.6	726	112866	726	85645.9
727	11719.5	727	27958.7	727	71479.7	727	80015.1	727	84927.7	727	111499
728	12022.3	728	47554	728	86782.7	728	75614	728	86252.6	728	113801
729	17432.6	729	50368	729	62806.4	729	97539.9	729	87648.7	729	105902
730	19519.7	730	34198.7	730	67522.5	730	88438.4	730	87529.2	730	73319.9
731	21898.9	731	46256.7	731	46859.6	731	89814.2	731	115738	731	107226
732	7295.6	732	40731.7	732	56390.2	732	72242.1	732	94871.1	732	94629
733	15190	733	38917.6	733	56476.1	733	88644	733	101532	733	88499.1
734	11576.4	734	37055.3	734	55583	734	74023.7	734	110462	734	84428.6
735	12040.3	735	41103	735	55489	735	49210.4	735	97129.7	735	62226.7
736	15900	736	40120	736	65993	736	58087.1	736	91529.2	736	68201.3
737	20593.8	737	39280	737	73764.3	737	96582.7	737	63911.4	737	63582
738	12615.5	738	44146.8	738	70217.6	738	67233	738	62525.2	738	73352.2
739	14892.2	739	30234.2	739	45008.5	739	61761.1	739	83794.8	739	92038.7
740	19548.9	740	28188.6	740	32091.1	740	67249.1	740	82002.8	740	78387
741	11001.4	741	28637.1	741	50710.9	741	59174	741	76381.5	741	74681.3
742	13841.1	742	34362.1	742	89964.2	742	57609.6	742	79584.8	742	43107.3
743	18283.3	743	22840.5	743	54205.4	743	49800.1	743	63647.7	743	56603.4
744	11934.3	744	22738.1	744	48801.7	744	62461.2	744	100805	744	65611
745	24230	745	28666.9	745	54279.1	745	56336.1	745	48459.9	745	69869.2
746	17689.8	746	40110.1	746	46584.9	746	63572.9	746	55286.7	746	66299.7
747	7533.7	747	8185.31	747	15808.7	747	56626.3	747	60335.4	747	40400
748	10395.9	748	38026.2	748	56842.1	748	37938.4	748	60827.8	748	61025.3
749	0	749	30946.3	749	22666	749	74473.2	749	39165.6	749	46675.7
750	21694.3	750	20356.1	750	55252.3	750	53784.9	750	48597.2	750	57010.7
751	19495.5	751	49548.4	751	41236.1	751	71446.1	751	49417.5	751	38884.7
752	14175.7	752	15007.6	752	45449.5	752	44294.9	752	39735.9	752	62518.2
753	8555.66	753	30167.3	753	60265	753	80577.6	753	65307.9	753	27859.2
754	8705.75	754	18565.5	754	21966.3	754	47518.9	754	44008.7	754	37174.3
755	17988.6	755	25629.1	755	44798	755	56925.3	755	66031.1	755	31773.5
756	9130.36	756	39710.5	756	28684.9	756	42113	756	36163.4	756	49284.4
757	9286.12	757	3344.47	757	33287.1	757	23273.6	757	70575.2	757	46220.9
758	9545.75	758	20064.9	758	17219.6	758	54007	758	54573.9	758	40410.7
759	6486.51	759	17258.2	759	17400.5	759	34719.2	759	48648.8	759	45401.7
760	16567.6	760	20768.3	760	28846.2	760	24797.1	760	29724	760	37944.9
761	24053.7	761	10726.8	761	25058.3	761	50116.6	761	40916	761	28838.8
762	6923.29	762	18776.4	762	26130.9	762	57938.7	762	54368.4	762	70508
763	3610.76	763	22369.9	763	45001.5	763	45001.5	763	42004.7	763	25828
764	3618.51	764	22821.8	764	31190.7	764	51545.1	764	50159.7	764	53375.1
765	7393.71	765	19615.1	765	39982.8	765	38240.4	765	47428.1	765	51119.5
766	0	766	12020.1	766	16160.2	766	44073.7	766	37502	766	20104.6
767	7712.6	767	20132.5	767	53335.6	767	36535.5	767	26320.7	767	50122.6
768	7837.94	768	16344.9	768	21037.7	768	37161.7	768	43156.4	768	41387.3
769	16121.8	769	20753.8	769	46786.4	769	20706.3	769	15718.8	769	25580.1
770	16647.2	770	8697.46	770	26030.9	770	17252.2	770	28425.2	770	43487.3
771	8463.19	771	17520.3	771	35163.9	771	29959.7	771	40839.3	771	21697.3
772	0	772	22511.3	772	9036.44	772	53027.7	772	41866.5	772	4502.25
773	8694	773	4565.88	773	40476.7	773	54919.2	773	25794.4	773	41728.1
774	4350.53	774	14135.4	774	18758.1	774	32330.5	774	13254.8	774	4689.53
775	8828	775	14202.2	775	23894	775	42114.2	775	49803.2	775	33610.3
776	9176.52	776	19162.1	776	34208.3	776	76559.6	776	31556.8	776	19478.5
777	13864.8	777	29440.4	777	29612.8	777	20166.9	777	36851.5	777	9917.38
778	4751.2	778	5070.56	778	20622.7	778	40045.1	778	32680.6	778	15229.7
779	19358.1	779	10353.2	779	41511	779	50806.5	779	38801.8	779	14879.9
780	14908	780	10649.5	780	15656.9	780	25943.3	780	24627.6	780	10199.6
781	0	781	15741.2	781	32036.6	781	42665.4	781	40258.4	781	10831.4
782	10090.4	782	10796.1	782	27568.5	782	21821	782	30980	782	-5379.22
783	5245.83	783	39253.3	783	16375	783	27418.6	783	41053.4	783	11057.5
784	10273.8	784	5559.01	784	22108.1	784	11003.4	784	37861.3	784	11235
785	0	785	17146.9	785	5729.02	785	28511.7	785	5255.7	785	11471.5
786	26687.4	786	11699.9	786	17906.4	786	40382.4	786	32688.4	786	23649.1
787	11211.8	787	5926.07	787	17553.2	787	18311.8	787	63269.6	787	-5932.99
788	28258	788	12053.3	788	23747.1	788	24476.9	788	5639.29	788	35661.6
789	11660.3	789	42948.9	789	18279	789	37334.9	789	23065.4	789	12343
790	0	790	31338.5	790	12743.6	790	44339.5	790	23456	790	0
791	5968.49	791	6385.87	791	25307.5	791	51996	791	48327	791	0
792	6043.02	792	6500.83	792	19709.2	792	26248.1	792	18971.8	792	13170.5
793	6261.49	793	6688.75	793	20185	793	39851.2	793	36958.4	793	39897.8
794	6315.12	794	20035.4	794	33702.7	794	13265.4	794	12400.9	794	13481.1
795	0	795	34670.6	795	41998.7	795	27132.2	795	26434.9	795	-13628.6
796	6486.57	796	7199.55	796	14030.3	796	35489	796	32432.9	796	35614.8
797	6845.3	797	7098.24	797	21644.6	797	51905.4	797	20581.7	797	14180.1
798	6842.96	798	7523.97	798	22251.7	798	36653	798	41282.8	798	0
799	6871.54	799	14755.2	799	15120.6	799	29174.7	799	21323.1	799	7394.63
800	7230.77	800	-7608.69	800	45918.8	800	30364.2	800	28576.1	800	45284

## Sheet: Fig2.i
	4 H		3.5 H		3 H		2 H		1 H		0 H
Time (ns)	Intensity (arb. units)	Time (ns)	Intensity (arb. units)	Time (ns)	Intensity (arb. units)	Time (ns)	Intensity (arb. units)	Time (ns)	Intensity (arb. units)	Time (ns)	Intensity (arb. units)
0	20377	0	20737	0	15451	0	20271	0	20050	0	19387
4000000	760	4000000	670	4000000	358	4000000	227	4000000	147	4000000	134
8e+06	594	8e+06	549	8e+06	315	8e+06	180	8e+06	93	8e+06	71
12000000	606	12000000	466	12000000	210	12000000	102	12000000	60	12000000	52
16000000	549	16000000	446	16000000	211	16000000	111	16000000	69	16000000	45
20000000	536	20000000	449	20000000	198	20000000	101	20000000	46	20000000	42
24000000	505	24000000	342	24000000	194	24000000	79	24000000	38	24000000	34
28000000	480	28000000	343	28000000	204	28000000	61	28000000	53	28000000	26
32000000	437	32000000	352	32000000	195	32000000	81	32000000	25	32000000	13
36000000	522	36000000	385	36000000	187	36000000	72	36000000	37	36000000	24
40000000	423	40000000	323	40000000	182	40000000	62	40000000	27	40000000	14
44000000	475	44000000	359	44000000	175	44000000	75	44000000	44	44000000	13
48000000	445	48000000	332	48000000	171	48000000	60	48000000	22	48000000	12
52000000	433	52000000	355	52000000	161	52000000	60	52000000	34	52000000	21
56000000	412	56000000	335	56000000	165	56000000	88	56000000	26	56000000	7
60000000	452	60000000	305	60000000	135	60000000	81	60000000	28	60000000	9
64000000	447	64000000	309	64000000	162	64000000	77	64000000	17	64000000	16
68000000	459	68000000	302	68000000	120	68000000	80	68000000	20	68000000	9
72000000	441	72000000	329	72000000	156	72000000	63	72000000	18	72000000	11
76000000	423	76000000	298	76000000	134	76000000	76	76000000	29	76000000	4
80000005	432	80000005	307	80000005	138	80000005	64	80000005	16	80000005	11
84000005	339	84000005	291	84000005	109	84000005	44	84000005	18	84000005	7
88000006	410	88000006	349	88000006	139	88000006	58	88000006	18	88000006	6
92000006	367	92000006	317	92000006	111	92000006	39	92000006	14	92000006	9
96000006	380	96000006	280	96000006	95	96000006	61	96000006	20	96000006	4
100000000	346	100000000	283	100000000	115	100000000	56	100000000	22	100000000	13
104000000	331	104000000	299	104000000	137	104000000	62	104000000	14	104000000	5
108000000	386	108000000	319	108000000	107	108000000	61	108000000	17	108000000	5
112000000	357	112000000	295	112000000	97	112000000	43	112000000	21	112000000	8
116000000	368	116000000	233	116000000	114	116000000	70	116000000	10	116000000	6
120000000	360	120000000	283	120000000	103	120000000	41	120000000	14	120000000	11
124000000	337	124000000	270	124000000	121	124000000	59	124000000	14	124000000	7
128000000	339	128000000	297	128000000	114	128000000	53	128000000	13	128000000	6
132000000	358	132000000	253	132000000	94	132000000	45	132000000	29	132000000	8
136000000	331	136000000	264	136000000	130	136000000	57	136000000	20	136000000	9
140000000	347	140000000	233	140000000	127	140000000	38	140000000	16	140000000	4
144000000	332	144000000	269	144000000	107	144000000	54	144000000	13	144000000	3
148000000	318	148000000	238	148000000	125	148000000	39	148000000	15	148000000	9
152000000	342	152000000	268	152000000	101	152000000	50	152000000	15	152000000	3
156000000	306	156000000	225	156000000	100	156000000	53	156000000	19	156000000	3
160000000	327	160000000	215	160000000	81	160000000	43	160000000	17	160000000	0
164000000	343	164000000	257	164000000	96	164000000	53	164000000	12	164000000	6
168000000	326	168000000	259	168000000	103	168000000	48	168000000	15	168000000	3
172000000	248	172000000	233	172000000	97	172000000	35	172000000	11	172000000	3
176000000	285	176000000	238	176000000	122	176000000	35	176000000	11	176000000	4
180000000	308	180000000	199	180000000	100	180000000	45	180000000	9	180000000	4
184000000	307	184000000	199	184000000	107	184000000	45	184000000	10	184000000	6
188000000	279	188000000	216	188000000	83	188000000	65	188000000	14	188000000	2
192000000	321	192000000	224	192000000	95	192000000	35	192000000	15	192000000	3
196000000	289	196000000	216	196000000	80	196000000	39	196000000	11	196000000	3
200000000	271	200000000	217	200000000	101	200000000	46	200000000	20	200000000	8
204000000	299	204000000	193	204000000	88	204000000	39	204000000	14	204000000	1
208000000	257	208000000	213	208000000	100	208000000	33	208000000	14	208000000	2
212000000	287	212000000	208	212000000	106	212000000	41	212000000	10	212000000	4
216000000	267	216000000	189	216000000	81	216000000	35	216000000	14	216000000	0
220000000	275	220000000	196	220000000	95	220000000	33	220000000	16	220000000	4
224000000	279	224000000	186	224000000	70	224000000	39	224000000	14	224000000	3
228000000	259	228000000	185	228000000	93	228000000	42	228000000	26	228000000	3
232000000	241	232000000	190	232000000	100	232000000	42	232000000	6	232000000	2
236000000	262	236000000	198	236000000	56	236000000	30	236000000	10	236000000	2
240000000	259	240000000	211	240000000	77	240000000	39	240000000	14	240000000	1
244000000	264	244000000	160	244000000	89	244000000	32	244000000	10	244000000	3
248000000	241	248000000	176	248000000	85	248000000	50	248000000	12	248000000	3
252000000	293	252000000	157	252000000	88	252000000	35	252000000	12	252000000	1
256000000	248	256000000	182	256000000	87	256000000	38	256000000	17	256000000	4
260000000	234	260000000	176	260000000	84	260000000	22	260000000	21	260000000	5
264000000	244	264000000	211	264000000	64	264000000	27	264000000	12	264000000	12
268000000	219	268000000	186	268000000	67	268000000	27	268000000	10	268000000	4
272000000	238	272000000	159	272000000	61	272000000	31	272000000	8	272000000	2
276000000	222	276000000	201	276000000	67	276000000	41	276000000	17	276000000	4
280000000	254	280000000	184	280000000	60	280000000	43	280000000	19	280000000	3
284000000	231	284000000	182	284000000	70	284000000	33	284000000	13	284000000	2
288000000	248	288000000	166	288000000	61	288000000	27	288000000	4	288000000	1
292000000	229	292000000	144	292000000	91	292000000	19	292000000	12	292000000	1
296000000	209	296000000	173	296000000	62	296000000	43	296000000	18	296000000	1
300000000	202	300000000	144	300000000	92	300000000	32	300000000	10	300000000	1
304000000	216	304000000	142	304000000	76	304000000	38	304000000	13	304000000	1
308000000	205	308000000	180	308000000	54	308000000	31	308000000	7	308000000	0
312000000	219	312000000	139	312000000	80	312000000	30	312000000	16	312000000	3
316000000	211	316000000	137	316000000	58	316000000	29	316000000	9	316000000	3
320000000	222	320000000	135	320000000	72	320000000	23	320000000	13	320000000	1
324000000	190	324000000	143	324000000	61	324000000	25	324000000	3	324000000	5
328000000	184	328000000	153	328000000	75	328000000	26	328000000	7	328000000	4
332000000	236	332000000	148	332000000	52	332000000	27	332000000	15	332000000	1
336000000	205	336000000	154	336000000	65	336000000	33	336000000	19	336000000	1
340000000	200	340000000	136	340000000	73	340000000	34	340000000	9	340000000	3
344000000	196	344000000	137	344000000	63	344000000	31	344000000	6	344000000	0
348000000	199	348000000	145	348000000	56	348000000	21	348000000	9	348000000	1
352000000	194	352000000	125	352000000	60	352000000	36	352000000	11	352000000	5
356000000	175	356000000	132	356000000	64	356000000	23	356000000	20	356000000	1
360000000	191	360000000	154	360000000	86	360000000	18	360000000	11	360000000	4
364000000	185	364000000	122	364000000	47	364000000	13	364000000	8	364000000	1
368000000	209	368000000	167	368000000	52	368000000	27	368000000	15	368000000	3
372000000	188	372000000	130	372000000	61	372000000	39	372000000	6	372000000	5
376000000	172	376000000	144	376000000	51	376000000	26	376000000	15	376000000	0
380000000	173	380000000	154	380000000	69	380000000	24	380000000	6	380000000	1
384000000	182	384000000	120	384000000	60	384000000	19	384000000	12	384000000	0
388000000	193	388000000	124	388000000	67	388000000	29	388000000	8	388000000	2
392000000	214	392000000	121	392000000	65	392000000	21	392000000	9	392000000	1
396000000	156	396000000	117	396000000	67	396000000	21	396000000	4	396000000	2
400000000	177	400000000	137	400000000	61	400000000	24	400000000	2	400000000	2
404000000	177	404000000	119	404000000	40	404000000	19	404000000	8	404000000	2
408000000	180	408000000	110	408000000	53	408000000	27	408000000	7	408000000	5
412000000	160	412000000	126	412000000	63	412000000	20	412000000	13	412000000	1
416000000	142	416000000	114	416000000	38	416000000	24	416000000	9	416000000	3
420000000	142	420000000	102	420000000	53	420000000	24	420000000	4	420000000	4
424000000	173	424000000	121	424000000	40	424000000	24	424000000	9	424000000	0
428000000	157	428000000	125	428000000	40	428000000	20	428000000	8	428000000	2
432000000	167	432000000	129	432000000	71	432000000	35	432000000	5	432000000	2
436000000	163	436000000	110	436000000	36	436000000	29	436000000	8	436000000	2
440000000	148	440000000	122	440000000	54	440000000	40	440000000	7	440000000	2
444000000	150	444000000	107	444000000	46	444000000	20	444000000	4	444000000	2
448000000	128	448000000	90	448000000	67	448000000	24	448000000	6	448000000	0
452000000	163	452000000	93	452000000	41	452000000	19	452000000	7	452000000	0
456000000	150	456000000	97	456000000	44	456000000	21	456000000	6	456000000	2
460000000	125	460000000	118	460000000	40	460000000	18	460000000	9	460000000	3
464000000	164	464000000	120	464000000	43	464000000	22	464000000	4	464000000	1
468000000	143	468000000	99	468000000	53	468000000	21	468000000	13	468000000	2
472000000	124	472000000	109	472000000	41	472000000	23	472000000	6	472000000	1
476000000	176	476000000	90	476000000	45	476000000	16	476000000	2	476000000	2
480000000	155	480000000	123	480000000	55	480000000	28	480000000	4	480000000	4
484000000	148	484000000	114	484000000	38	484000000	21	484000000	7	484000000	4
488000000	137	488000000	84	488000000	38	488000000	28	488000000	5	488000000	4
492000000	142	492000000	102	492000000	68	492000000	21	492000000	11	492000000	1
496000000	136	496000000	94	496000000	54	496000000	12	496000000	10	496000000	3
500000000	132	500000000	101	500000000	30	500000000	14	500000000	6	500000000	1
504000000	145	504000000	94	504000000	36	504000000	26	504000000	7	504000000	2
508000000	152	508000000	99	508000000	35	508000000	27	508000000	10	508000000	0
512000000	124	512000000	129	512000000	35	512000000	16	512000000	5	512000000	3
516000000	149	516000000	94	516000000	48	516000000	22	516000000	4	516000000	0
520000000	134	520000000	106	520000000	39	520000000	16	520000000	5	520000000	0
524000000	133	524000000	91	524000000	57	524000000	26	524000000	1	524000000	2
528000000	133	528000000	94	528000000	39	528000000	39	528000000	4	528000000	2
532000000	119	532000000	93	532000000	54	532000000	21	532000000	4	532000000	1
536000000	99	536000000	82	536000000	43	536000000	19	536000000	8	536000000	3
540000000	101	540000000	85	540000000	48	540000000	24	540000000	12	540000000	2
544000000	143	544000000	89	544000000	50	544000000	13	544000000	4	544000000	2
548000000	117	548000000	85	548000000	25	548000000	19	548000000	4	548000000	1
552000000	129	552000000	88	552000000	36	552000000	14	552000000	6	552000000	6
556000000	125	556000000	105	556000000	35	556000000	20	556000000	6	556000000	1
560000000	120	560000000	75	560000000	25	560000000	12	560000000	4	560000000	1
564000000	135	564000000	94	564000000	30	564000000	14	564000000	10	564000000	0
568000000	92	568000000	89	568000000	31	568000000	15	568000000	7	568000000	4
572000000	112	572000000	81	572000000	39	572000000	16	572000000	2	572000000	5
576000000	86	576000000	81	576000000	39	576000000	18	576000000	7	576000000	0
580000000	147	580000000	86	580000000	37	580000000	22	580000000	4	580000000	2
584000000	107	584000000	77	584000000	30	584000000	17	584000000	3	584000000	2
588000000	110	588000000	83	588000000	29	588000000	16	588000000	9	588000000	1
592000000	104	592000000	85	592000000	35	592000000	10	592000000	5	592000000	1
596000000	115	596000000	68	596000000	27	596000000	18	596000000	3	596000000	2
600000000	88	600000000	66	600000000	40	600000000	9	600000000	8	600000000	1
604000000	97	604000000	93	604000000	35	604000000	11	604000000	5	604000000	0
608000000	116	608000000	67	608000000	38	608000000	17	608000000	2	608000000	0
612000000	90	612000000	82	612000000	31	612000000	10	612000000	4	612000000	0
616000000	80	616000000	62	616000000	26	616000000	23	616000000	12	616000000	1
620000000	92	620000000	82	620000000	20	620000000	11	620000000	4	620000000	0
624000000	106	624000000	67	624000000	39	624000000	15	624000000	6	624000000	0
628000000	92	628000000	61	628000000	33	628000000	18	628000000	1	628000000	1
632000000	92	632000000	87	632000000	30	632000000	19	632000000	14	632000000	0
636000000	99	636000000	74	636000000	33	636000000	12	636000000	6	636000000	0
640000000	96	640000000	59	640000000	43	640000000	18	640000000	10	640000000	3
644000000	96	644000000	61	644000000	21	644000000	7	644000000	4	644000000	0
648000000	103	648000000	71	648000000	25	648000000	12	648000000	3	648000000	0
652000000	96	652000000	49	652000000	34	652000000	19	652000000	9	652000000	3
656000000	78	656000000	69	656000000	39	656000000	7	656000000	5	656000000	1
660000000	106	660000000	45	660000000	26	660000000	19	660000000	5	660000000	2
664000000	103	664000000	74	664000000	39	664000000	9	664000000	4	664000000	6
668000000	63	668000000	74	668000000	29	668000000	19	668000000	7	668000000	0
672000000	96	672000000	77	672000000	18	672000000	19	672000000	0	672000000	3
676000000	81	676000000	65	676000000	33	676000000	18	676000000	2	676000000	2
680000000	57	680000000	62	680000000	24	680000000	21	680000000	6	680000000	4
684000000	80	684000000	63	684000000	37	684000000	7	684000000	13	684000000	1
688000000	70	688000000	52	688000000	16	688000000	15	688000000	16	688000000	1
692000000	82	692000000	59	692000000	25	692000000	8	692000000	3	692000000	0
696000000	71	696000000	58	696000000	27	696000000	6	696000000	6	696000000	0
700000000	83	700000000	61	700000000	26	700000000	9	700000000	6	700000000	0
704000000	101	704000000	51	704000000	17	704000000	12	704000000	7	704000000	1
708000000	81	708000000	72	708000000	18	708000000	8	708000000	9	708000000	0
712000000	93	712000000	70	712000000	14	712000000	15	712000000	7	712000000	1
716000000	88	716000000	65	716000000	28	716000000	11	716000000	3	716000000	2
720000000	87	720000000	84	720000000	29	720000000	5	720000000	4	720000000	0
724000000	82	724000000	63	724000000	21	724000000	12	724000000	6	724000000	0
728000000	80	728000000	68	728000000	27	728000000	19	728000000	6	728000000	0
732000000	69	732000000	55	732000000	31	732000000	7	732000000	4	732000000	1
736000000	68	736000000	56	736000000	19	736000000	7	736000000	2	736000000	1
740000000	92	740000000	59	740000000	21	740000000	8	740000000	5	740000000	1
744000000	75	744000000	51	744000000	26	744000000	11	744000000	11	744000000	4
748000000	81	748000000	52	748000000	19	748000000	13	748000000	5	748000000	1
752000000	82	752000000	67	752000000	40	752000000	16	752000000	2	752000000	4
756000000	61	756000000	51	756000000	14	756000000	8	756000000	2	756000000	2
760000000	76	760000000	56	760000000	29	760000000	12	760000000	5	760000000	0
764000000	86	764000000	55	764000000	21	764000000	14	764000000	11	764000000	2
768000000	64	768000000	66	768000000	26	768000000	12	768000000	7	768000000	3
772000000	84	772000000	46	772000000	13	772000000	5	772000000	5	772000000	0
776000000	72	776000000	44	776000000	25	776000000	7	776000000	8	776000000	1
780000000	88	780000000	54	780000000	21	780000000	7	780000000	4	780000000	3
784000000	75	784000000	50	784000000	30	784000000	12	784000000	5	784000000	0
788000000	56	788000000	41	788000000	25	788000000	12	788000000	3	788000000	2
792000000	54	792000000	47	792000000	24	792000000	9	792000000	2	792000000	1
796000000	59	796000000	37	796000000	19	796000000	17	796000000	6	796000000	3
800000050	72	800000050	50	800000050	15	800000050	13	800000050	6	800000050	5
804000050	52	804000050	39	804000050	33	804000050	2	804000050	3	804000050	5
808000050	85	808000050	53	808000050	21	808000050	14	808000050	4	808000050	1
812000050	65	812000050	57	812000050	33	812000050	4	812000050	4	812000050	2
816000050	47	816000050	48	816000050	22	816000050	18	816000050	4	816000050	1
820000050	61	820000050	76	820000050	26	820000050	4	820000050	4	820000050	2
824000050	68	824000050	65	824000050	16	824000050	8	824000050	5	824000050	1
828000050	58	828000050	51	828000050	27	828000050	7	828000050	1	828000050	0
832000050	66	832000050	54	832000050	24	832000050	11	832000050	8	832000050	1
836000050	59	836000050	47	836000050	17	836000050	6	836000050	5	836000050	1
840000050	70	840000050	51	840000050	18	840000050	5	840000050	4	840000050	0
844000050	47	844000050	31	844000050	13	844000050	14	844000050	4	844000050	1
848000050	60	848000050	41	848000050	22	848000050	9	848000050	0	848000050	1
852000050	57	852000050	31	852000050	15	852000050	8	852000050	5	852000050	1
856000050	55	856000050	40	856000050	16	856000050	9	856000050	6	856000050	1
860000050	49	860000050	33	860000050	18	860000050	10	860000050	3	860000050	4
864000050	66	864000050	35	864000050	15	864000050	12	864000050	7	864000050	1
868000050	52	868000050	38	868000050	28	868000050	10	868000050	2	868000050	1
872000050	67	872000050	51	872000050	21	872000050	7	872000050	3	872000050	0
876000050	51	876000050	33	876000050	24	876000050	9	876000050	8	876000050	0
880000060	46	880000060	35	880000060	13	880000060	6	880000060	0	880000060	1
884000060	42	884000060	44	884000060	28	884000060	5	884000060	0	884000060	3
888000060	49	888000060	26	888000060	31	888000060	8	888000060	6	888000060	3
892000060	62	892000060	31	892000060	19	892000060	11	892000060	2	892000060	1
896000060	53	896000060	31	896000060	10	896000060	6	896000060	0	896000060	3
900000060	37	900000060	42	900000060	22	900000060	8	900000060	4	900000060	0
904000060	60	904000060	31	904000060	29	904000060	11	904000060	0	904000060	0
908000060	42	908000060	27	908000060	19	908000060	15	908000060	4	908000060	0
912000060	30	912000060	39	912000060	9	912000060	3	912000060	5	912000060	2
916000060	47	916000060	26	916000060	15	916000060	2	916000060	4	916000060	3
920000060	50	920000060	41	920000060	13	920000060	7	920000060	0	920000060	0
924000060	39	924000060	57	924000060	13	924000060	4	924000060	3	924000060	2
928000060	53	928000060	42	928000060	11	928000060	11	928000060	4	928000060	1
932000060	51	932000060	41	932000060	18	932000060	10	932000060	5	932000060	5
936000060	42	936000060	50	936000060	17	936000060	7	936000060	1	936000060	2
940000060	40	940000060	29	940000060	26	940000060	10	940000060	4	940000060	4
944000060	45	944000060	27	944000060	24	944000060	18	944000060	3	944000060	1
948000060	40	948000060	38	948000060	19	948000060	7	948000060	0	948000060	1
952000060	38	952000060	25	952000060	13	952000060	7	952000060	3	952000060	1
956000060	61	956000060	29	956000060	11	956000060	4	956000060	2	956000060	1
960000060	39	960000060	32	960000060	12	960000060	5	960000060	7	960000060	4
964000060	44	964000060	30	964000060	17	964000060	6	964000060	5	964000060	0
968000060	40	968000060	34	968000060	15	968000060	11	968000060	2	968000060	1
972000060	44	972000060	36	972000060	15	972000060	5	972000060	5	972000060	1
976000060	49	976000060	23	976000060	13	976000060	8	976000060	4	976000060	1
980000060	54	980000060	21	980000060	11	980000060	8	980000060	3	980000060	2
984000060	40	984000060	39	984000060	13	984000060	11	984000060	3	984000060	2
988000060	48	988000060	39	988000060	17	988000060	3	988000060	3	988000060	0
992000060	46	992000060	39	992000060	12	992000060	15	992000060	5	992000060	1
996000060	17	996000060	42	996000060	15	996000060	5	996000060	8	996000060	1
1000000000	29	1000000000	35	1000000000	15	1000000000	10	1000000000	4	1000000000	1
1004000000	37	1004000000	27	1004000000	7	1004000000	7	1004000000	3	1004000000	2
1008000000	36	1008000000	32	1008000000	10	1008000000	4	1008000000	0	1008000000	1
1012000000	31	1012000000	37	1012000000	11	1012000000	3	1012000000	1	1012000000	2
1016000000	22	1016000000	22	1016000000	9	1016000000	1	1016000000	2	1016000000	0
1020000000	38	1020000000	36	1020000000	10	1020000000	5	1020000000	3	1020000000	0
1024000000	42	1024000000	29	1024000000	9	1024000000	5	1024000000	3	1024000000	1
1028000000	39	1028000000	20	1028000000	7	1028000000	9	1028000000	3	1028000000	2
1032000000	42	1032000000	27	1032000000	12	1032000000	11	1032000000	4	1032000000	0
1036000000	25	1036000000	22	1036000000	21	1036000000	6	1036000000	3	1036000000	2
1040000000	26	1040000000	39	1040000000	14	1040000000	2	1040000000	2	1040000000	0
1044000000	36	1044000000	39	1044000000	14	1044000000	12	1044000000	2	1044000000	1
1048000000	35	1048000000	21	1048000000	13	1048000000	6	1048000000	4	1048000000	2
1052000000	28	1052000000	31	1052000000	12	1052000000	9	1052000000	3	1052000000	1
1056000000	36	1056000000	31	1056000000	9	1056000000	6	1056000000	2	1056000000	1
1060000000	26	1060000000	30	1060000000	14	1060000000	8	1060000000	2	1060000000	0
1064000000	36	1064000000	41	1064000000	10	1064000000	2	1064000000	5	1064000000	0
1068000000	43	1068000000	21	1068000000	7	1068000000	1	1068000000	2	1068000000	0
1072000000	42	1072000000	39	1072000000	13	1072000000	16	1072000000	2	1072000000	3
1076000000	45	1076000000	11	1076000000	12	1076000000	6	1076000000	2	1076000000	1
1080000000	28	1080000000	31	1080000000	6	1080000000	5	1080000000	0	1080000000	1
1084000000	46	1084000000	31	1084000000	14	1084000000	6	1084000000	4	1084000000	1
1088000000	24	1088000000	19	1088000000	13	1088000000	4	1088000000	3	1088000000	5
1092000000	31	1092000000	32	1092000000	10	1092000000	1	1092000000	7	1092000000	0
1096000000	44	1096000000	25	1096000000	8	1096000000	4	1096000000	2	1096000000	4
1100000000	28	1100000000	29	1100000000	4	1100000000	1	1100000000	2	1100000000	6
1104000000	28	1104000000	26	1104000000	11	1104000000	7	1104000000	6	1104000000	0
1108000000	39	1108000000	23	1108000000	19	1108000000	6	1108000000	2	1108000000	0
1112000000	32	1112000000	21	1112000000	15	1112000000	5	1112000000	4	1112000000	1
1116000000	33	1116000000	22	1116000000	5	1116000000	7	1116000000	3	1116000000	3
1120000000	33	1120000000	25	1120000000	18	1120000000	4	1120000000	5	1120000000	0
1124000000	23	1124000000	34	1124000000	4	1124000000	1	1124000000	8	1124000000	2
1128000000	30	1128000000	24	1128000000	8	1128000000	7	1128000000	5	1128000000	4
1132000000	29	1132000000	24	1132000000	10	1132000000	7	1132000000	3	1132000000	0
1136000000	38	1136000000	32	1136000000	5	1136000000	6	1136000000	2	1136000000	1
1140000000	29	1140000000	23	1140000000	8	1140000000	9	1140000000	5	1140000000	4
1144000000	37	1144000000	25	1144000000	3	1144000000	2	1144000000	8	1144000000	0
1148000000	25	1148000000	22	1148000000	7	1148000000	1	1148000000	4	1148000000	1
1152000000	17	1152000000	27	1152000000	13	1152000000	4	1152000000	2	1152000000	0
1156000000	33	1156000000	15	1156000000	6	1156000000	5	1156000000	1	1156000000	0
1160000000	30	1160000000	17	1160000000	13	1160000000	6	1160000000	2	1160000000	2
1164000000	32	1164000000	23	1164000000	12	1164000000	1	1164000000	5	1164000000	1
1168000000	33	1168000000	13	1168000000	5	1168000000	8	1168000000	0	1168000000	0
1172000000	25	1172000000	17	1172000000	9	1172000000	2	1172000000	5	1172000000	3
1176000000	24	1176000000	23	1176000000	6	1176000000	6	1176000000	3	1176000000	3
1180000000	26	1180000000	24	1180000000	8	1180000000	6	1180000000	2	1180000000	2
1184000000	27	1184000000	13	1184000000	13	1184000000	6	1184000000	1	1184000000	0
1188000000	31	1188000000	20	1188000000	3	1188000000	4	1188000000	2	1188000000	0
1192000000	31	1192000000	21	1192000000	9	1192000000	1	1192000000	4	1192000000	2
1196000000	27	1196000000	22	1196000000	7	1196000000	2	1196000000	5	1196000000	0
1200000000	17	1200000000	25	1200000000	13	1200000000	3	1200000000	6	1200000000	0
1204000000	24	1204000000	17	1204000000	18	1204000000	2	1204000000	1	1204000000	0
1208000000	26	1208000000	20	1208000000	11	1208000000	4	1208000000	3	1208000000	2
1212000000	30	1212000000	17	1212000000	16	1212000000	5	1212000000	4	1212000000	0
1216000000	34	1216000000	16	1216000000	13	1216000000	3	1216000000	3	1216000000	3
1220000000	27	1220000000	22	1220000000	11	1220000000	7	1220000000	1	1220000000	0
1224000000	28	1224000000	14	1224000000	8	1224000000	0	1224000000	1	1224000000	2
1228000000	27	1228000000	16	1228000000	3	1228000000	2	1228000000	2	1228000000	0
1232000000	24	1232000000	20	1232000000	16	1232000000	6	1232000000	1	1232000000	1
1236000000	14	1236000000	21	1236000000	13	1236000000	5	1236000000	2	1236000000	1
1240000000	26	1240000000	27	1240000000	13	1240000000	9	1240000000	4	1240000000	4
1244000000	20	1244000000	15	1244000000	8	1244000000	6	1244000000	2	1244000000	3
1248000000	31	1248000000	18	1248000000	11	1248000000	7	1248000000	3	1248000000	2
1252000000	23	1252000000	16	1252000000	4	1252000000	5	1252000000	0	1252000000	1
1256000000	29	1256000000	18	1256000000	5	1256000000	2	1256000000	6	1256000000	0
1260000000	20	1260000000	15	1260000000	7	1260000000	6	1260000000	5	1260000000	1
1264000000	17	1264000000	15	1264000000	3	1264000000	5	1264000000	1	1264000000	1
1268000000	23	1268000000	12	1268000000	5	1268000000	4	1268000000	1	1268000000	0
1272000000	17	1272000000	20	1272000000	4	1272000000	3	1272000000	0	1272000000	1
1276000000	36	1276000000	17	1276000000	7	1276000000	8	1276000000	4	1276000000	4
1280000000	18	1280000000	24	1280000000	4	1280000000	4	1280000000	1	1280000000	2
1284000000	27	1284000000	16	1284000000	11	1284000000	6	1284000000	2	1284000000	2
1288000000	22	1288000000	9	1288000000	7	1288000000	9	1288000000	6	1288000000	2
1292000000	18	1292000000	17	1292000000	9	1292000000	3	1292000000	1	1292000000	0
1296000000	22	1296000000	10	1296000000	6	1296000000	4	1296000000	3	1296000000	1
1300000000	22	1300000000	13	1300000000	6	1300000000	3	1300000000	6	1300000000	0
1304000000	30	1304000000	8	1304000000	4	1304000000	6	1304000000	3	1304000000	1
1308000000	28	1308000000	13	1308000000	4	1308000000	4	1308000000	2	1308000000	1
1312000000	21	1312000000	17	1312000000	2	1312000000	4	1312000000	1	1312000000	1
1316000000	27	1316000000	11	1316000000	4	1316000000	0	1316000000	4	1316000000	2
1320000000	20	1320000000	14	1320000000	4	1320000000	3	1320000000	5	1320000000	0
1324000000	23	1324000000	17	1324000000	5	1324000000	3	1324000000	3	1324000000	0
1328000000	13	1328000000	15	1328000000	7	1328000000	1	1328000000	5	1328000000	4
1332000000	21	1332000000	13	1332000000	11	1332000000	7	1332000000	3	1332000000	1
1336000000	22	1336000000	12	1336000000	5	1336000000	11	1336000000	6	1336000000	2
1340000000	15	1340000000	23	1340000000	8	1340000000	1	1340000000	1	1340000000	2
1344000000	15	1344000000	12	1344000000	2	1344000000	4	1344000000	4	1344000000	0
1348000000	13	1348000000	10	1348000000	7	1348000000	2	1348000000	7	1348000000	0
1352000000	20	1352000000	14	1352000000	11	1352000000	8	1352000000	3	1352000000	2
1356000000	15	1356000000	11	1356000000	0	1356000000	2	1356000000	3	1356000000	0
1360000000	16	1360000000	16	1360000000	6	1360000000	6	1360000000	4	1360000000	1
1364000000	18	1364000000	13	1364000000	3	1364000000	4	1364000000	0	1364000000	0
1368000000	21	1368000000	9	1368000000	6	1368000000	10	1368000000	2	1368000000	1
1372000000	16	1372000000	6	1372000000	5	1372000000	2	1372000000	3	1372000000	0
1376000000	19	1376000000	8	1376000000	0	1376000000	1	1376000000	3	1376000000	0
1380000000	21	1380000000	11	1380000000	3	1380000000	2	1380000000	3	1380000000	1
1384000000	17	1384000000	4	1384000000	4	1384000000	3	1384000000	4	1384000000	0
1388000000	17	1388000000	14	1388000000	4	1388000000	2	1388000000	3	1388000000	2
1392000000	20	1392000000	4	1392000000	1	1392000000	4	1392000000	3	1392000000	0
1396000000	16	1396000000	17	1396000000	4	1396000000	4	1396000000	6	1396000000	0
1400000000	17	1400000000	9	1400000000	6	1400000000	4	1400000000	4	1400000000	1
1404000000	11	1404000000	16	1404000000	5	1404000000	1	1404000000	10	1404000000	1
1408000000	16	1408000000	6	1408000000	6	1408000000	2	1408000000	4	1408000000	2
1412000000	9	1412000000	9	1412000000	3	1412000000	5	1412000000	1	1412000000	2
1416000000	18	1416000000	10	1416000000	7	1416000000	1	1416000000	1	1416000000	0
1420000000	23	1420000000	13	1420000000	3	1420000000	7	1420000000	1	1420000000	2
1424000000	12	1424000000	21	1424000000	3	1424000000	1	1424000000	3	1424000000	0
1428000000	16	1428000000	11	1428000000	4	1428000000	6	1428000000	1	1428000000	2
1432000000	7	1432000000	19	1432000000	7	1432000000	2	1432000000	5	1432000000	1
1436000000	15	1436000000	16	1436000000	5	1436000000	10	1436000000	2	1436000000	1
1440000000	13	1440000000	11	1440000000	6	1440000000	5	1440000000	2	1440000000	1
1444000000	18	1444000000	10	1444000000	5	1444000000	3	1444000000	1	1444000000	1
1448000000	20	1448000000	13	1448000000	3	1448000000	2	1448000000	6	1448000000	0
1452000000	19	1452000000	13	1452000000	5	1452000000	2	1452000000	2	1452000000	4
1456000000	16	1456000000	9	1456000000	7	1456000000	3	1456000000	3	1456000000	0
1460000000	16	1460000000	10	1460000000	7	1460000000	3	1460000000	7	1460000000	0
1464000000	10	1464000000	17	1464000000	4	1464000000	0	1464000000	4	1464000000	1
1468000000	19	1468000000	9	1468000000	3	1468000000	0	1468000000	0	1468000000	0
1472000000	20	1472000000	7	1472000000	3	1472000000	1	1472000000	0	1472000000	2
1476000000	16	1476000000	11	1476000000	5	1476000000	8	1476000000	1	1476000000	1
1480000000	18	1480000000	8	1480000000	1	1480000000	2	1480000000	1	1480000000	0
1484000000	19	1484000000	14	1484000000	8	1484000000	3	1484000000	0	1484000000	1
1488000000	9	1488000000	6	1488000000	3	1488000000	2	1488000000	0	1488000000	0
1492000000	9	1492000000	11	1492000000	2	1492000000	8	1492000000	4	1492000000	0
1496000000	9	1496000000	12	1496000000	3	1496000000	0	1496000000	0	1496000000	2
1500000000	12	1500000000	7	1500000000	9	1500000000	7	1500000000	4	1500000000	0
1504000000	15	1504000000	8	1504000000	8	1504000000	3	1504000000	0	1504000000	0
1508000000	10	1508000000	4	1508000000	2	1508000000	6	1508000000	2	1508000000	0
1512000000	16	1512000000	9	1512000000	6	1512000000	8	1512000000	3	1512000000	2
1516000000	10	1516000000	10	1516000000	3	1516000000	5	1516000000	2	1516000000	2
1520000000	16	1520000000	5	1520000000	3	1520000000	5	1520000000	6	1520000000	3
1524000000	11	1524000000	18	1524000000	6	1524000000	4	1524000000	0	1524000000	6
1528000000	6	1528000000	9	1528000000	3	1528000000	1	1528000000	2	1528000000	0
1532000000	13	1532000000	9	1532000000	8	1532000000	0	1532000000	3	1532000000	0
1536000000	9	1536000000	14	1536000000	2	1536000000	0	1536000000	3	1536000000	1
1540000000	11	1540000000	10	1540000000	9	1540000000	3	1540000000	2	1540000000	2
1544000000	8	1544000000	13	1544000000	7	1544000000	4	1544000000	0	1544000000	2
1548000000	12	1548000000	9	1548000000	3	1548000000	3	1548000000	1	1548000000	1
1552000000	9	1552000000	15	1552000000	4	1552000000	10	1552000000	0	1552000000	1
1556000000	6	1556000000	8	1556000000	5	1556000000	5	1556000000	5	1556000000	1
1560000000	9	1560000000	22	1560000000	3	1560000000	3	1560000000	2	1560000000	1
1564000000	7	1564000000	11	1564000000	1	1564000000	1	1564000000	4	1564000000	0
1568000000	12	1568000000	9	1568000000	3	1568000000	3	1568000000	1	1568000000	0
1572000000	17	1572000000	10	1572000000	2	1572000000	2	1572000000	10	1572000000	1
1576000000	16	1576000000	9	1576000000	8	1576000000	4	1576000000	4	1576000000	1
1580000000	9	1580000000	11	1580000000	10	1580000000	0	1580000000	7	1580000000	0
1584000000	13	1584000000	18	1584000000	7	1584000000	2	1584000000	3	1584000000	1
1588000000	16	1588000000	8	1588000000	3	1588000000	3	1588000000	2	1588000000	0
1592000000	4	1592000000	12	1592000000	1	1592000000	5	1592000000	2	1592000000	1
1596000000	5	1596000000	6	1596000000	5	1596000000	7	1596000000	1	1596000000	1
1600000000	13	1600000000	9	1600000000	6	1600000000	4	1600000000	0	1600000000	0
1604000000	7	1604000000	17	1604000000	8	1604000000	8	1604000000	3	1604000000	1
1608000000	13	1608000000	8	1608000000	8	1608000000	2	1608000000	0	1608000000	1
1612000000	10	1612000000	9	1612000000	8	1612000000	2	1612000000	6	1612000000	2
1616000000	10	1616000000	7	1616000000	6	1616000000	5	1616000000	8	1616000000	0
1620000000	10	1620000000	3	1620000000	1	1620000000	6	1620000000	6	1620000000	1
1624000000	11	1624000000	7	1624000000	2	1624000000	0	1624000000	1	1624000000	1
1628000000	20	1628000000	15	1628000000	3	1628000000	3	1628000000	4	1628000000	0
1632000000	3	1632000000	7	1632000000	6	1632000000	3	1632000000	0	1632000000	0
1636000000	14	1636000000	11	1636000000	1	1636000000	2	1636000000	1	1636000000	1
1640000000	16	1640000000	10	1640000000	6	1640000000	3	1640000000	1	1640000000	0
1644000000	13	1644000000	16	1644000000	2	1644000000	2	1644000000	3	1644000000	2
1648000000	7	1648000000	2	1648000000	3	1648000000	4	1648000000	1	1648000000	2
1652000000	21	1652000000	4	1652000000	4	1652000000	6	1652000000	2	1652000000	4
1656000000	12	1656000000	11	1656000000	3	1656000000	5	1656000000	1	1656000000	1
1660000000	10	1660000000	7	1660000000	1	1660000000	4	1660000000	1	1660000000	0
1664000000	14	1664000000	12	1664000000	2	1664000000	3	1664000000	5	1664000000	2
1668000000	15	1668000000	8	1668000000	1	1668000000	1	1668000000	2	1668000000	1
1672000000	4	1672000000	5	1672000000	3	1672000000	3	1672000000	5	1672000000	0
1676000000	7	1676000000	14	1676000000	1	1676000000	4	1676000000	1	1676000000	0
1680000000	9	1680000000	4	1680000000	3	1680000000	5	1680000000	1	1680000000	1
1684000000	10	1684000000	13	1684000000	6	1684000000	1	1684000000	1	1684000000	1
1688000000	4	1688000000	5	1688000000	0	1688000000	2	1688000000	1	1688000000	1
1692000000	3	1692000000	7	1692000000	6	1692000000	2	1692000000	3	1692000000	0
1696000000	13	1696000000	1	1696000000	7	1696000000	4	1696000000	2	1696000000	2
1700000000	11	1700000000	12	1700000000	2	1700000000	0	1700000000	2	1700000000	4
1704000000	14	1704000000	7	1704000000	4	1704000000	1	1704000000	2	1704000000	0
1708000000	9	1708000000	8	1708000000	2	1708000000	2	1708000000	0	1708000000	1
1712000000	10	1712000000	9	1712000000	3	1712000000	1	1712000000	5	1712000000	2
1716000000	2	1716000000	1	1716000000	3	1716000000	2	1716000000	3	1716000000	0
1720000000	5	1720000000	4	1720000000	3	1720000000	4	1720000000	0	1720000000	1
1724000000	7	1724000000	1	1724000000	2	1724000000	3	1724000000	4	1724000000	0
1728000000	9	1728000000	9	1728000000	5	1728000000	2	1728000000	3	1728000000	1
1732000000	10	1732000000	3	1732000000	2	1732000000	1	1732000000	0	1732000000	0
1736000000	12	1736000000	3	1736000000	7	1736000000	3	1736000000	2	1736000000	0
1740000000	13	1740000000	12	1740000000	4	1740000000	6	1740000000	0	1740000000	2
1744000000	7	1744000000	8	1744000000	2	1744000000	3	1744000000	1	1744000000	1
1748000000	6	1748000000	5	1748000000	1	1748000000	1	1748000000	2	1748000000	0
1752000000	4	1752000000	8	1752000000	8	1752000000	2	1752000000	2	1752000000	1
1756000000	17	1756000000	7	1756000000	5	1756000000	5	1756000000	3	1756000000	0
1760000000	5	1760000000	4	1760000000	3	1760000000	1	1760000000	1	1760000000	0
1764000000	8	1764000000	4	1764000000	1	1764000000	4	1764000000	7	1764000000	3
1768000000	5	1768000000	4	1768000000	4	1768000000	5	1768000000	1	1768000000	2
1772000000	9	1772000000	5	1772000000	0	1772000000	0	1772000000	1	1772000000	7
1776000000	7	1776000000	12	1776000000	2	1776000000	4	1776000000	0	1776000000	0
1780000000	7	1780000000	9	1780000000	1	1780000000	2	1780000000	7	1780000000	0
1784000000	9	1784000000	4	1784000000	1	1784000000	2	1784000000	1	1784000000	2
1788000000	10	1788000000	16	1788000000	3	1788000000	5	1788000000	2	1788000000	4
1792000000	8	1792000000	1	1792000000	1	1792000000	1	1792000000	1	1792000000	0
1796000000	2	1796000000	7	1796000000	6	1796000000	1	1796000000	0	1796000000	1
1800000000	5	1800000000	0	1800000000	2	1800000000	2	1800000000	2	1800000000	2
1804000000	11	1804000000	3	1804000000	8	1804000000	4	1804000000	3	1804000000	1
1808000000	6	1808000000	8	1808000000	3	1808000000	1	1808000000	0	1808000000	0
1812000000	5	1812000000	3	1812000000	5	1812000000	1	1812000000	3	1812000000	0
1816000000	19	1816000000	6	1816000000	0	1816000000	3	1816000000	3	1816000000	0
1820000000	8	1820000000	6	1820000000	1	1820000000	0	1820000000	7	1820000000	1
1824000000	6	1824000000	9	1824000000	2	1824000000	3	1824000000	0	1824000000	0
1828000000	7	1828000000	3	1828000000	3	1828000000	5	1828000000	5	1828000000	3
1832000000	5	1832000000	4	1832000000	4	1832000000	0	1832000000	1	1832000000	2
1836000000	6	1836000000	5	1836000000	1	1836000000	1	1836000000	0	1836000000	1
1840000000	3	1840000000	5	1840000000	2	1840000000	1	1840000000	2	1840000000	0
1844000000	9	1844000000	5	1844000000	2	1844000000	1	1844000000	1	1844000000	1
1848000000	3	1848000000	6	1848000000	1	1848000000	1	1848000000	4	1848000000	3
1852000000	6	1852000000	1	1852000000	1	1852000000	5	1852000000	1	1852000000	0
1856000000	1	1856000000	5	1856000000	0	1856000000	0	1856000000	1	1856000000	2
1860000000	2	1860000000	10	1860000000	0	1860000000	4	1860000000	4	1860000000	0
1864000000	5	1864000000	2	1864000000	3	1864000000	2	1864000000	1	1864000000	1
1868000000	4	1868000000	8	1868000000	4	1868000000	3	1868000000	2	1868000000	0
1872000000	3	1872000000	6	1872000000	1	1872000000	1	1872000000	2	1872000000	1
1876000000	15	1876000000	3	1876000000	0	1876000000	2	1876000000	0	1876000000	0
1880000000	9	1880000000	2	1880000000	0	1880000000	2	1880000000	4	1880000000	1
1884000000	5	1884000000	5	1884000000	1	1884000000	3	1884000000	7	1884000000	0
1888000000	7	1888000000	5	1888000000	4	1888000000	1	1888000000	4	1888000000	1
1892000000	6	1892000000	4	1892000000	4	1892000000	0	1892000000	2	1892000000	2
1896000000	6	1896000000	3	1896000000	3	1896000000	3	1896000000	1	1896000000	3
1900000000	8	1900000000	7	1900000000	3	1900000000	4	1900000000	1	1900000000	0
1904000000	2	1904000000	4	1904000000	1	1904000000	0	1904000000	4	1904000000	2
1908000000	4	1908000000	8	1908000000	0	1908000000	2	1908000000	1	1908000000	0
1912000000	4	1912000000	3	1912000000	1	1912000000	0	1912000000	5	1912000000	4
1916000000	8	1916000000	6	1916000000	3	1916000000	2	1916000000	4	1916000000	2
1920000000	6	1920000000	7	1920000000	5	1920000000	0	1920000000	1	1920000000	0
1924000000	2	1924000000	5	1924000000	0	1924000000	8	1924000000	1	1924000000	0
1928000000	4	1928000000	9	1928000000	1	1928000000	1	1928000000	2	1928000000	3
1932000000	5	1932000000	6	1932000000	3	1932000000	0	1932000000	4	1932000000	0
1936000000	8	1936000000	6	1936000000	3	1936000000	5	1936000000	1	1936000000	0
1940000000	4	1940000000	1	1940000000	2	1940000000	2	1940000000	5	1940000000	0
1944000000	13	1944000000	4	1944000000	0	1944000000	3	1944000000	3	1944000000	0
1948000000	10	1948000000	1	1948000000	0	1948000000	4	1948000000	8	1948000000	0
1952000000	3	1952000000	4	1952000000	3	1952000000	2	1952000000	1	1952000000	0
1956000000	5	1956000000	7	1956000000	2	1956000000	5	1956000000	1	1956000000	0
1960000000	1	1960000000	1	1960000000	1	1960000000	4	1960000000	5	1960000000	0
1964000000	5	1964000000	8	1964000000	1	1964000000	3	1964000000	2	1964000000	1
1968000000	3	1968000000	6	1968000000	2	1968000000	1	1968000000	0	1968000000	1
1972000000	5	1972000000	4	1972000000	4	1972000000	3	1972000000	2	1972000000	2
1976000000	5	1976000000	6	1976000000	2	1976000000	0	1976000000	0	1976000000	0
1980000000	10	1980000000	5	1980000000	1	1980000000	1	1980000000	2	1980000000	2
1984000000	5	1984000000	4	1984000000	3	1984000000	4	1984000000	2	1984000000	3
1988000000	3	1988000000	2	1988000000	4	1988000000	2	1988000000	4	1988000000	2
1992000000	6	1992000000	3	1992000000	2	1992000000	0	1992000000	3	1992000000	0
1996000000	2	1996000000	2	1996000000	0	1996000000	0	1996000000	0	1996000000	0
2000000000	7	2000000000	3	2000000000	0	2000000000	5	2000000000	1	2000000000	0
2004000000	2	2004000000	2	2004000000	0	2004000000	1	2004000000	6	2004000000	1
2008000000	10	2008000000	0	2008000000	4	2008000000	1	2008000000	1	2008000000	1
2012000000	3	2012000000	6	2012000000	2	2012000000	0	2012000000	5	2012000000	1
2016000000	9	2016000000	3	2016000000	6	2016000000	2	2016000000	2	2016000000	1
2020000000	11	2020000000	1	2020000000	1	2020000000	3	2020000000	5	2020000000	0
2024000000	5	2024000000	8	2024000000	3	2024000000	4	2024000000	2	2024000000	0
2028000000	2	2028000000	2	2028000000	0	2028000000	1	2028000000	0	2028000000	3
2032000000	4	2032000000	2	2032000000	0	2032000000	2	2032000000	5	2032000000	2
2036000000	6	2036000000	0	2036000000	3	2036000000	2	2036000000	5	2036000000	0
2040000000	7	2040000000	4	2040000000	2	2040000000	1	2040000000	3	2040000000	0
2044000000	7	2044000000	1	2044000000	3	2044000000	5	2044000000	3	2044000000	1
2048000000	1	2048000000	7	2048000000	5	2048000000	1	2048000000	2	2048000000	2
2052000000	2	2052000000	2	2052000000	3	2052000000	0	2052000000	2	2052000000	0
2056000000	5	2056000000	2	2056000000	3	2056000000	4	2056000000	1	2056000000	0
2060000000	6	2060000000	14	2060000000	3	2060000000	0	2060000000	0	2060000000	1
2064000000	5	2064000000	3	2064000000	1	2064000000	1	2064000000	7	2064000000	4
2068000000	3	2068000000	2	2068000000	3	2068000000	3	2068000000	7	2068000000	0
2072000000	6	2072000000	6	2072000000	9	2072000000	6	2072000000	5	2072000000	0
2076000000	3	2076000000	3	2076000000	3	2076000000	3	2076000000	1	2076000000	3
2080000000	4	2080000000	7	2080000000	2	2080000000	3	2080000000	1	2080000000	1
2084000000	7	2084000000	3	2084000000	2	2084000000	6	2084000000	3	2084000000	1
2088000000	2	2088000000	4	2088000000	1	2088000000	0	2088000000	6	2088000000	0
2092000000	3	2092000000	8	2092000000	1	2092000000	2	2092000000	0	2092000000	2
2096000000	4	2096000000	3	2096000000	1	2096000000	5	2096000000	11	2096000000	0
2100000000	1	2100000000	4	2100000000	3	2100000000	2	2100000000	1	2100000000	0
2104000000	2	2104000000	4	2104000000	2	2104000000	1	2104000000	7	2104000000	1
2108000000	9	2108000000	2	2108000000	1	2108000000	1	2108000000	0	2108000000	2
2112000000	3	2112000000	4	2112000000	1	2112000000	3	2112000000	6	2112000000	0
2116000000	2	2116000000	5	2116000000	1	2116000000	0	2116000000	5	2116000000	1
2120000000	4	2120000000	4	2120000000	0	2120000000	2	2120000000	9	2120000000	0
2124000000	10	2124000000	3	2124000000	1	2124000000	4	2124000000	1	2124000000	0
2128000000	3	2128000000	2	2128000000	2	2128000000	0	2128000000	4	2128000000	2
2132000000	3	2132000000	4	2132000000	5	2132000000	0	2132000000	1	2132000000	0
2136000000	4	2136000000	3	2136000000	2	2136000000	3	2136000000	2	2136000000	0
2140000000	3	2140000000	5	2140000000	4	2140000000	3	2140000000	4	2140000000	0
2144000000	0	2144000000	6	2144000000	3	2144000000	3	2144000000	4	2144000000	0
2148000000	5	2148000000	4	2148000000	0	2148000000	0	2148000000	8	2148000000	0
2152000000	6	2152000000	1	2152000000	4	2152000000	0	2152000000	4	2152000000	0
2156000000	2	2156000000	6	2156000000	7	2156000000	1	2156000000	2	2156000000	0
2160000000	4	2160000000	6	2160000000	2	2160000000	2	2160000000	4	2160000000	0
2164000000	4	2164000000	5	2164000000	1	2164000000	1	2164000000	0	2164000000	1
2168000000	2	2168000000	7	2168000000	2	2168000000	2	2168000000	0	2168000000	0
2172000000	3	2172000000	5	2172000000	3	2172000000	3	2172000000	0	2172000000	4
2176000000	2	2176000000	3	2176000000	2	2176000000	1	2176000000	2	2176000000	2
2180000000	1	2180000000	2	2180000000	1	2180000000	5	2180000000	1	2180000000	1
2184000000	3	2184000000	1	2184000000	5	2184000000	1	2184000000	3	2184000000	0
2188000000	3	2188000000	5	2188000000	0	2188000000	5	2188000000	2	2188000000	0
2192000000	8	2192000000	2	2192000000	3	2192000000	2	2192000000	2	2192000000	0
2196000000	5	2196000000	2	2196000000	0	2196000000	3	2196000000	2	2196000000	1
2200000000	1	2200000000	2	2200000000	0	2200000000	1	2200000000	3	2200000000	1
2204000000	2	2204000000	1	2204000000	0	2204000000	2	2204000000	0	2204000000	0
2208000000	4	2208000000	2	2208000000	1	2208000000	1	2208000000	0	2208000000	0
2212000000	3	2212000000	2	2212000000	1	2212000000	3	2212000000	0	2212000000	0
2216000000	3	2216000000	3	2216000000	0	2216000000	2	2216000000	0	2216000000	0
2220000000	1	2220000000	5	2220000000	1	2220000000	1	2220000000	1	2220000000	0
2224000000	10	2224000000	2	2224000000	2	2224000000	1	2224000000	5	2224000000	0
2228000000	8	2228000000	4	2228000000	0	2228000000	2	2228000000	0	2228000000	2
2232000000	2	2232000000	2	2232000000	1	2232000000	1	2232000000	3	2232000000	1
2236000000	7	2236000000	3	2236000000	1	2236000000	0	2236000000	2	2236000000	0
2240000000	2	2240000000	2	2240000000	0	2240000000	3	2240000000	4	2240000000	0
2244000000	2	2244000000	1	2244000000	2	2244000000	2	2244000000	0	2244000000	1
2248000000	1	2248000000	1	2248000000	4	2248000000	7	2248000000	6	2248000000	2
2252000000	1	2252000000	3	2252000000	3	2252000000	0	2252000000	2	2252000000	0
2256000000	2	2256000000	3	2256000000	0	2256000000	0	2256000000	5	2256000000	0
2260000000	3	2260000000	0	2260000000	1	2260000000	1	2260000000	1	2260000000	1
2264000000	5	2264000000	0	2264000000	0	2264000000	6	2264000000	5	2264000000	3
2268000000	2	2268000000	3	2268000000	6	2268000000	2	2268000000	1	2268000000	2
2272000000	1	2272000000	3	2272000000	4	2272000000	5	2272000000	1	2272000000	0
2276000000	3	2276000000	0	2276000000	1	2276000000	4	2276000000	3	2276000000	1
2280000000	2	2280000000	11	2280000000	2	2280000000	5	2280000000	0	2280000000	0
2284000000	0	2284000000	2	2284000000	2	2284000000	1	2284000000	4	2284000000	0
2288000000	2	2288000000	3	2288000000	2	2288000000	5	2288000000	1	2288000000	0
2292000000	2	2292000000	6	2292000000	2	2292000000	0	2292000000	5	2292000000	2
2296000000	2	2296000000	6	2296000000	1	2296000000	3	2296000000	0	2296000000	2
2300000000	4	2300000000	1	2300000000	1	2300000000	0	2300000000	0	2300000000	0
2304000000	6	2304000000	0	2304000000	1	2304000000	3	2304000000	5	2304000000	0
2308000000	5	2308000000	1	2308000000	4	2308000000	0	2308000000	5	2308000000	1
2312000000	1	2312000000	1	2312000000	2	2312000000	1	2312000000	2	2312000000	2
2316000000	3	2316000000	2	2316000000	1	2316000000	2	2316000000	1	2316000000	0
2320000000	1	2320000000	5	2320000000	1	2320000000	0	2320000000	2	2320000000	1
2324000000	3	2324000000	3	2324000000	2	2324000000	7	2324000000	3	2324000000	2
2328000000	3	2328000000	2	2328000000	1	2328000000	1	2328000000	1	2328000000	0
2332000000	2	2332000000	0	2332000000	1	2332000000	1	2332000000	4	2332000000	0
2336000000	5	2336000000	4	2336000000	4	2336000000	4	2336000000	4	2336000000	0
2340000000	2	2340000000	2	2340000000	2	2340000000	0	2340000000	0	2340000000	1
2344000000	3	2344000000	1	2344000000	0	2344000000	1	2344000000	0	2344000000	0
2348000000	2	2348000000	3	2348000000	0	2348000000	3	2348000000	0	2348000000	0
2352000000	0	2352000000	4	2352000000	3	2352000000	4	2352000000	11	2352000000	1
2356000000	2	2356000000	3	2356000000	0	2356000000	2	2356000000	6	2356000000	2
2360000000	3	2360000000	1	2360000000	5	2360000000	3	2360000000	1	2360000000	0
2364000000	1	2364000000	10	2364000000	1	2364000000	2	2364000000	2	2364000000	1
2368000000	0	2368000000	3	2368000000	2	2368000000	2	2368000000	3	2368000000	0
2372000000	0	2372000000	0	2372000000	2	2372000000	3	2372000000	5	2372000000	0
2376000000	2	2376000000	3	2376000000	4	2376000000	1	2376000000	0	2376000000	1
2380000000	2	2380000000	3	2380000000	1	2380000000	1	2380000000	13	2380000000	0
2384000000	0	2384000000	0	2384000000	0	2384000000	5	2384000000	5	2384000000	2
2388000000	3	2388000000	1	2388000000	0	2388000000	1	2388000000	11	2388000000	0
2392000000	4	2392000000	4	2392000000	0	2392000000	3	2392000000	3	2392000000	0
2396000000	1	2396000000	5	2396000000	2	2396000000	5	2396000000	3	2396000000	0
2400000000	1	2400000000	3	2400000000	0	2400000000	0	2400000000	3	2400000000	1
2404000000	2	2404000000	1	2404000000	1	2404000000	1	2404000000	7	2404000000	1
2408000000	3	2408000000	4	2408000000	1	2408000000	5	2408000000	1	2408000000	3
2412000000	2	2412000000	1	2412000000	2	2412000000	3	2412000000	0	2412000000	0
2416000000	6	2416000000	2	2416000000	3	2416000000	3	2416000000	0	2416000000	2
2420000000	5	2420000000	3	2420000000	1	2420000000	1	2420000000	0	2420000000	1
2424000000	1	2424000000	3	2424000000	2	2424000000	3	2424000000	1	2424000000	1
2428000000	1	2428000000	1	2428000000	2	2428000000	3	2428000000	2	2428000000	0
2432000000	4	2432000000	0	2432000000	2	2432000000	3	2432000000	6	2432000000	0
2436000000	5	2436000000	1	2436000000	0	2436000000	1	2436000000	4	2436000000	0
2440000000	0	2440000000	3	2440000000	1	2440000000	1	2440000000	1	2440000000	2
2444000000	2	2444000000	1	2444000000	3	2444000000	1	2444000000	4	2444000000	3
2448000000	2	2448000000	1	2448000000	0	2448000000	4	2448000000	5	2448000000	0
2452000000	3	2452000000	4	2452000000	1	2452000000	2	2452000000	2	2452000000	0
2456000000	3	2456000000	1	2456000000	1	2456000000	1	2456000000	6	2456000000	0
2460000000	7	2460000000	3	2460000000	2	2460000000	3	2460000000	0	2460000000	0
2464000000	5	2464000000	4	2464000000	2	2464000000	2	2464000000	4	2464000000	3
2468000000	5	2468000000	1	2468000000	1	2468000000	1	2468000000	0	2468000000	1
2472000000	3	2472000000	3	2472000000	0	2472000000	3	2472000000	1	2472000000	0
2476000000	1	2476000000	1	2476000000	0	2476000000	6	2476000000	3	2476000000	1
2480000000	0	2480000000	0	2480000000	0	2480000000	0	2480000000	1	2480000000	2
2484000000	3	2484000000	1	2484000000	2	2484000000	1	2484000000	1	2484000000	1
2488000000	6	2488000000	0	2488000000	2	2488000000	2	2488000000	2	2488000000	2
2492000000	2	2492000000	4	2492000000	0	2492000000	2	2492000000	2	2492000000	4
2496000000	0	2496000000	0	2496000000	0	2496000000	2	2496000000	2	2496000000	0
2500000000	1	2500000000	0	2500000000	3	2500000000	2	2500000000	2	2500000000	0
2504000000	2	2504000000	1	2504000000	3	2504000000	1	2504000000	5	2504000000	1
2508000000	0	2508000000	2	2508000000	0	2508000000	2	2508000000	0	2508000000	0
2512000000	0	2512000000	1	2512000000	3	2512000000	2	2512000000	0	2512000000	2
2516000000	6	2516000000	2	2516000000	2	2516000000	3	2516000000	1	2516000000	0
2520000000	1	2520000000	6	2520000000	0	2520000000	1	2520000000	0	2520000000	1
2524000000	4	2524000000	4	2524000000	2	2524000000	5	2524000000	3	2524000000	0
2528000000	1	2528000000	3	2528000000	0	2528000000	1	2528000000	2	2528000000	0
2532000000	1	2532000000	1	2532000000	2	2532000000	2	2532000000	5	2532000000	0
2536000000	2	2536000000	0	2536000000	1	2536000000	1	2536000000	2	2536000000	1
2540000000	1	2540000000	2	2540000000	0	2540000000	7	2540000000	3	2540000000	1
2544000000	8	2544000000	3	2544000000	1	2544000000	3	2544000000	0	2544000000	0
2548000000	0	2548000000	4	2548000000	1	2548000000	1	2548000000	7	2548000000	2
2552000000	2	2552000000	4	2552000000	1	2552000000	2	2552000000	3	2552000000	2
2556000000	1	2556000000	6	2556000000	2	2556000000	4	2556000000	2	2556000000	1
2560000000	2	2560000000	2	2560000000	0	2560000000	0	2560000000	0	2560000000	0
2564000000	3	2564000000	7	2564000000	0	2564000000	0	2564000000	4	2564000000	0
2568000000	2	2568000000	1	2568000000	1	2568000000	0	2568000000	1	2568000000	0
2572000000	2	2572000000	1	2572000000	0	2572000000	1	2572000000	1	2572000000	0
2576000000	5	2576000000	0	2576000000	0	2576000000	2	2576000000	3	2576000000	2
2580000000	4	2580000000	1	2580000000	3	2580000000	2	2580000000	0	2580000000	2
2584000000	4	2584000000	3	2584000000	0	2584000000	1	2584000000	1	2584000000	0
2588000000	3	2588000000	1	2588000000	2	2588000000	2	2588000000	1	2588000000	0
2592000000	2	2592000000	2	2592000000	3	2592000000	1	2592000000	1	2592000000	1
2596000000	1	2596000000	1	2596000000	0	2596000000	2	2596000000	2	2596000000	1
2600000000	1	2600000000	0	2600000000	1	2600000000	1	2600000000	1	2600000000	1
2604000000	1	2604000000	1	2604000000	0	2604000000	3	2604000000	4	2604000000	2
2608000000	5	2608000000	4	2608000000	2	2608000000	1	2608000000	1	2608000000	2
2612000000	2	2612000000	0	2612000000	2	2612000000	2	2612000000	2	2612000000	0
2616000000	2	2616000000	1	2616000000	0	2616000000	2	2616000000	0	2616000000	0
2620000000	2	2620000000	1	2620000000	0	2620000000	2	2620000000	3	2620000000	3
2624000000	2	2624000000	1	2624000000	0	2624000000	0	2624000000	4	2624000000	0
2628000000	2	2628000000	4	2628000000	0	2628000000	1	2628000000	5	2628000000	5
2632000000	1	2632000000	5	2632000000	3	2632000000	3	2632000000	2	2632000000	1
2636000000	4	2636000000	2	2636000000	1	2636000000	1	2636000000	0	2636000000	0
2640000000	3	2640000000	2	2640000000	0	2640000000	0	2640000000	2	2640000000	0
2644000000	0	2644000000	4	2644000000	0	2644000000	2	2644000000	3	2644000000	1
2648000000	6	2648000000	1	2648000000	1	2648000000	0	2648000000	1	2648000000	2
2652000000	1	2652000000	1	2652000000	0	2652000000	0	2652000000	6	2652000000	0
2656000000	0	2656000000	2	2656000000	0	2656000000	2	2656000000	2	2656000000	0
2660000000	0	2660000000	1	2660000000	0	2660000000	4	2660000000	3	2660000000	0
2664000000	2	2664000000	3	2664000000	0	2664000000	2	2664000000	3	2664000000	0
2668000000	2	2668000000	0	2668000000	0	2668000000	0	2668000000	2	2668000000	0
2672000000	0	2672000000	3	2672000000	0	2672000000	3	2672000000	1	2672000000	0
2676000000	1	2676000000	0	2676000000	0	2676000000	2	2676000000	0	2676000000	0
2680000000	2	2680000000	0	2680000000	0	2680000000	2	2680000000	0	2680000000	0
2684000000	3	2684000000	5	2684000000	1	2684000000	1	2684000000	6	2684000000	1
2688000000	1	2688000000	1	2688000000	0	2688000000	1	2688000000	2	2688000000	0
2692000000	1	2692000000	1	2692000000	1	2692000000	0	2692000000	2	2692000000	2
2696000000	1	2696000000	1	2696000000	1	2696000000	2	2696000000	2	2696000000	1
2700000000	8	2700000000	1	2700000000	1	2700000000	3	2700000000	5	2700000000	1
2704000000	4	2704000000	2	2704000000	1	2704000000	1	2704000000	1	2704000000	0
2708000000	1	2708000000	0	2708000000	0	2708000000	3	2708000000	5	2708000000	0
2712000000	2	2712000000	0	2712000000	1	2712000000	3	2712000000	0	2712000000	3
2716000000	0	2716000000	1	2716000000	2	2716000000	0	2716000000	4	2716000000	1
2720000000	1	2720000000	0	2720000000	0	2720000000	0	2720000000	7	2720000000	0
2724000000	1	2724000000	0	2724000000	0	2724000000	0	2724000000	4	2724000000	1
2728000000	1	2728000000	2	2728000000	0	2728000000	1	2728000000	0	2728000000	0
2732000000	0	2732000000	4	2732000000	0	2732000000	0	2732000000	0	2732000000	2
2736000000	0	2736000000	3	2736000000	1	2736000000	0	2736000000	2	2736000000	0
2740000000	0	2740000000	1	2740000000	0	2740000000	0	2740000000	2	2740000000	1
2744000000	0	2744000000	3	2744000000	3	2744000000	14	2744000000	2	2744000000	0
2748000000	1	2748000000	0	2748000000	0	2748000000	7	2748000000	1	2748000000	0
2752000000	0	2752000000	2	2752000000	2	2752000000	2	2752000000	1	2752000000	0
2756000000	0	2756000000	3	2756000000	0	2756000000	2	2756000000	3	2756000000	0
2760000000	1	2760000000	1	2760000000	0	2760000000	5	2760000000	5	2760000000	0
2764000000	2	2764000000	0	2764000000	0	2764000000	2	2764000000	3	2764000000	0
2768000000	4	2768000000	0	2768000000	0	2768000000	3	2768000000	9	2768000000	4
2772000000	0	2772000000	3	2772000000	2	2772000000	1	2772000000	4	2772000000	0
2776000000	6	2776000000	0	2776000000	3	2776000000	1	2776000000	6	2776000000	0
2780000000	1	2780000000	3	2780000000	0	2780000000	0	2780000000	4	2780000000	1
2784000000	6	2784000000	1	2784000000	1	2784000000	0	2784000000	0	2784000000	2
2788000000	1	2788000000	7	2788000000	0	2788000000	6	2788000000	1	2788000000	2
2792000000	2	2792000000	0	2792000000	0	2792000000	1	2792000000	4	2792000000	3
2796000000	0	2796000000	0	2796000000	0	2796000000	2	2796000000	3	2796000000	0
2800000000	0	2800000000	3	2800000000	2	2800000000	1	2800000000	4	2800000000	1
2804000000	1	2804000000	1	2804000000	1	2804000000	1	2804000000	2	2804000000	0
2808000000	5	2808000000	0	2808000000	0	2808000000	0	2808000000	2	2808000000	4
2812000000	1	2812000000	1	2812000000	1	2812000000	7	2812000000	2	2812000000	2
2816000000	2	2816000000	1	2816000000	0	2816000000	0	2816000000	3	2816000000	2
2820000000	2	2820000000	1	2820000000	1	2820000000	2	2820000000	5	2820000000	1
2824000000	1	2824000000	0	2824000000	0	2824000000	1	2824000000	4	2824000000	0
2828000000	1	2828000000	0	2828000000	1	2828000000	2	2828000000	3	2828000000	2
2832000000	0	2832000000	2	2832000000	4	2832000000	0	2832000000	2	2832000000	1
2836000000	1	2836000000	1	2836000000	0	2836000000	0	2836000000	3	2836000000	0
2840000000	3	2840000000	2	2840000000	1	2840000000	4	2840000000	2	2840000000	0
2844000000	3	2844000000	0	2844000000	0	2844000000	5	2844000000	1	2844000000	0
2848000000	0	2848000000	2	2848000000	1	2848000000	3	2848000000	1	2848000000	0
2852000000	1	2852000000	0	2852000000	1	2852000000	1	2852000000	5	2852000000	0
2856000000	4	2856000000	1	2856000000	0	2856000000	0	2856000000	4	2856000000	1
2860000000	0	2860000000	3	2860000000	0	2860000000	0	2860000000	2	2860000000	0
2864000000	1	2864000000	0	2864000000	1	2864000000	2	2864000000	0	2864000000	0
2868000000	2	2868000000	0	2868000000	0	2868000000	2	2868000000	2	2868000000	0
2872000000	0	2872000000	1	2872000000	1	2872000000	1	2872000000	0	2872000000	1
2876000000	2	2876000000	0	2876000000	1	2876000000	1	2876000000	2	2876000000	2
2880000000	7	2880000000	1	2880000000	0	2880000000	1	2880000000	0	2880000000	1
2884000000	0	2884000000	3	2884000000	0	2884000000	4	2884000000	5	2884000000	0
2888000000	2	2888000000	2	2888000000	0	2888000000	0	2888000000	0	2888000000	1
2892000000	3	2892000000	1	2892000000	2	2892000000	4	2892000000	3	2892000000	2
2896000000	0	2896000000	6	2896000000	0	2896000000	3	2896000000	0	2896000000	0
2900000000	0	2900000000	0	2900000000	1	2900000000	1	2900000000	3	2900000000	0
2904000000	0	2904000000	0	2904000000	1	2904000000	0	2904000000	3	2904000000	1
2908000000	6	2908000000	1	2908000000	3	2908000000	5	2908000000	4	2908000000	1
2912000000	0	2912000000	3	2912000000	0	2912000000	5	2912000000	7	2912000000	1
2916000000	1	2916000000	0	2916000000	0	2916000000	7	2916000000	1	2916000000	3
2920000000	1	2920000000	2	2920000000	0	2920000000	1	2920000000	8	2920000000	0
2924000000	2	2924000000	1	2924000000	1	2924000000	0	2924000000	7	2924000000	2
2928000000	0	2928000000	1	2928000000	0	2928000000	0	2928000000	3	2928000000	2
2932000000	0	2932000000	0	2932000000	2	2932000000	0	2932000000	3	2932000000	2
2936000000	3	2936000000	3	2936000000	2	2936000000	0	2936000000	4	2936000000	0
2940000000	2	2940000000	2	2940000000	4	2940000000	6	2940000000	4	2940000000	0
2944000000	3	2944000000	0	2944000000	1	2944000000	1	2944000000	1	2944000000	0
2948000000	0	2948000000	0	2948000000	0	2948000000	3	2948000000	10	2948000000	3
2952000000	1	2952000000	0	2952000000	2	2952000000	2	2952000000	2	2952000000	0
2956000000	1	2956000000	3	2956000000	1	2956000000	2	2956000000	2	2956000000	2
2960000000	1	2960000000	1	2960000000	1	2960000000	0	2960000000	1	2960000000	0
2964000000	4	2964000000	1	2964000000	1	2964000000	2	2964000000	0	2964000000	1
2968000000	0	2968000000	0	2968000000	0	2968000000	2	2968000000	4	2968000000	2
2972000000	1	2972000000	1	2972000000	0	2972000000	3	2972000000	0	2972000000	2
2976000000	0	2976000000	4	2976000000	1	2976000000	3	2976000000	4	2976000000	0
2980000000	3	2980000000	1	2980000000	1	2980000000	3	2980000000	3	2980000000	0
2984000000	0	2984000000	0	2984000000	1	2984000000	2	2984000000	3	2984000000	1
2988000000	1	2988000000	1	2988000000	1	2988000000	2	2988000000	3	2988000000	1
2992000000	2	2992000000	1	2992000000	0	2992000000	0	2992000000	4	2992000000	0
2996000000	0	2996000000	6	2996000000	0	2996000000	8	2996000000	1	2996000000	2
3000000000	3	3000000000	0	3000000000	0	3000000000	3	3000000000	4	3000000000	0
3004000000	0	3004000000	1	3004000000	1	3004000000	1	3004000000	3	3004000000	0
3008000000	0	3008000000	0	3008000000	0	3008000000	0	3008000000	2	3008000000	0
3012000000	0	3012000000	0	3012000000	7	3012000000	1	3012000000	1	3012000000	1
3016000000	3	3016000000	2	3016000000	1	3016000000	1	3016000000	1	3016000000	3
3020000000	0	3020000000	0	3020000000	1	3020000000	2	3020000000	2	3020000000	0
3024000000	0	3024000000	0	3024000000	3	3024000000	2	3024000000	1	3024000000	0
3028000000	0	3028000000	2	3028000000	0	3028000000	7	3028000000	3	3028000000	0
3032000000	1	3032000000	0	3032000000	0	3032000000	1	3032000000	4	3032000000	0
3036000000	2	3036000000	0	3036000000	0	3036000000	3	3036000000	7	3036000000	1
3040000000	0	3040000000	1	3040000000	0	3040000000	3	3040000000	1	3040000000	0
3044000000	2	3044000000	1	3044000000	1	3044000000	1	3044000000	3	3044000000	0
3048000000	0	3048000000	1	3048000000	2	3048000000	0	3048000000	2	3048000000	0
3052000000	1	3052000000	1	3052000000	0	3052000000	0	3052000000	0	3052000000	0
3056000000	1	3056000000	0	3056000000	0	3056000000	3	3056000000	3	3056000000	1
3060000000	2	3060000000	0	3060000000	2	3060000000	2	3060000000	1	3060000000	1
3064000000	1	3064000000	0	3064000000	0	3064000000	7	3064000000	3	3064000000	0
3068000000	0	3068000000	1	3068000000	1	3068000000	0	3068000000	0	3068000000	0
3072000000	0	3072000000	1	3072000000	1	3072000000	1	3072000000	4	3072000000	2
3076000000	2	3076000000	2	3076000000	1	3076000000	3	3076000000	1	3076000000	1
3080000000	4	3080000000	3	3080000000	0	3080000000	4	3080000000	0	3080000000	1
3084000000	1	3084000000	0	3084000000	0	3084000000	0	3084000000	1	3084000000	2
3088000000	1	3088000000	1	3088000000	0	3088000000	3	3088000000	0	3088000000	0
3092000000	0	3092000000	0	3092000000	2	3092000000	3	3092000000	2	3092000000	0
3096000000	1	3096000000	0	3096000000	0	3096000000	1	3096000000	2	3096000000	1
3100000000	0	3100000000	1	3100000000	0	3100000000	7	3100000000	2	3100000000	0
3104000000	3	3104000000	4	3104000000	0	3104000000	3	3104000000	0	3104000000	1
3108000000	2	3108000000	1	3108000000	0	3108000000	0	3108000000	3	3108000000	0
3112000000	2	3112000000	1	3112000000	6	3112000000	2	3112000000	4	3112000000	1
3116000000	1	3116000000	2	3116000000	1	3116000000	3	3116000000	0	3116000000	3
3120000000	0	3120000000	1	3120000000	1	3120000000	2	3120000000	1	3120000000	2
3124000000	2	3124000000	0	3124000000	1	3124000000	2	3124000000	1	3124000000	0
3128000000	4	3128000000	0	3128000000	0	3128000000	4	3128000000	4	3128000000	1
3132000000	2	3132000000	0	3132000000	4	3132000000	2	3132000000	5	3132000000	1
3136000000	1	3136000000	1	3136000000	1	3136000000	1	3136000000	2	3136000000	1
3140000000	0	3140000000	3	3140000000	3	3140000000	4	3140000000	2	3140000000	0
3144000000	0	3144000000	1	3144000000	0	3144000000	3	3144000000	2	3144000000	0
3148000000	2	3148000000	3	3148000000	1	3148000000	1	3148000000	0	3148000000	1
3152000000	0	3152000000	3	3152000000	1	3152000000	1	3152000000	3	3152000000	1
3156000000	2	3156000000	2	3156000000	0	3156000000	0	3156000000	6	3156000000	1
3160000000	3	3160000000	0	3160000000	0	3160000000	2	3160000000	4	3160000000	1
3164000000	0	3164000000	2	3164000000	0	3164000000	1	3164000000	2	3164000000	1
3168000000	1	3168000000	0	3168000000	1	3168000000	2	3168000000	1	3168000000	1
3172000000	0	3172000000	1	3172000000	0	3172000000	1	3172000000	6	3172000000	4
3176000000	4	3176000000	0	3176000000	0	3176000000	1	3176000000	1	3176000000	1
3180000000	2	3180000000	3	3180000000	0	3180000000	2	3180000000	0	3180000000	1
3184000000	7	3184000000	1	3184000000	1	3184000000	0	3184000000	2	3184000000	2
3188000000	0	3188000000	0	3188000000	0	3188000000	0	3188000000	2	3188000000	1
3192000000	2	3192000000	1	3192000000	0	3192000000	3	3192000000	1	3192000000	1
3196000000	4	3196000000	1	3196000000	1	3196000000	1	3196000000	2	3196000000	0
3200000000	2	3200000000	0	3200000000	0	3200000000	0	3200000000	3	3200000000	3
3204000000	1	3204000000	0	3204000000	0	3204000000	0	3204000000	4	3204000000	2
3208000000	2	3208000000	2	3208000000	0	3208000000	0	3208000000	0	3208000000	0
3212000000	2	3212000000	0	3212000000	0	3212000000	1	3212000000	2	3212000000	0
3216000000	6	3216000000	0	3216000000	2	3216000000	0	3216000000	3	3216000000	0
3220000000	1	3220000000	0	3220000000	0	3220000000	0	3220000000	2	3220000000	0
3224000000	1	3224000000	1	3224000000	1	3224000000	2	3224000000	1	3224000000	0
3228000000	3	3228000000	1	3228000000	2	3228000000	2	3228000000	1	3228000000	0
3232000000	4	3232000000	0	3232000000	3	3232000000	2	3232000000	13	3232000000	0
3236000000	2	3236000000	0	3236000000	1	3236000000	3	3236000000	0	3236000000	1
3240000000	1	3240000000	1	3240000000	2	3240000000	3	3240000000	2	3240000000	0
3244000000	3	3244000000	2	3244000000	0	3244000000	2	3244000000	1	3244000000	0
3248000000	2	3248000000	3	3248000000	3	3248000000	0	3248000000	4	3248000000	0
3252000000	2	3252000000	0	3252000000	0	3252000000	0	3252000000	0	3252000000	0
3256000000	0	3256000000	0	3256000000	0	3256000000	5	3256000000	6	3256000000	0
3260000000	1	3260000000	2	3260000000	0	3260000000	0	3260000000	4	3260000000	2
3264000000	0	3264000000	2	3264000000	0	3264000000	3	3264000000	0	3264000000	0
3268000000	2	3268000000	0	3268000000	1	3268000000	0	3268000000	4	3268000000	4
3272000000	0	3272000000	0	3272000000	2	3272000000	1	3272000000	4	3272000000	1
3276000000	2	3276000000	4	3276000000	1	3276000000	3	3276000000	0	3276000000	0
3280000000	4	3280000000	0	3280000000	0	3280000000	2	3280000000	1	3280000000	1
3284000000	0	3284000000	0	3284000000	2	3284000000	4	3284000000	1	3284000000	0
3288000000	0	3288000000	2	3288000000	2	3288000000	2	3288000000	0	3288000000	1
3292000000	0	3292000000	0	3292000000	1	3292000000	7	3292000000	1	3292000000	2
3296000000	0	3296000000	0	3296000000	1	3296000000	0	3296000000	1	3296000000	0
3300000000	1	3300000000	2	3300000000	0	3300000000	3	3300000000	5	3300000000	1
3304000000	2	3304000000	2	3304000000	0	3304000000	0	3304000000	1	3304000000	0
3308000000	4	3308000000	2	3308000000	1	3308000000	2	3308000000	0	3308000000	1
3312000000	0	3312000000	0	3312000000	0	3312000000	13	3312000000	4	3312000000	0
3316000000	0	3316000000	5	3316000000	0	3316000000	1	3316000000	2	3316000000	0
3320000000	2	3320000000	0	3320000000	2	3320000000	3	3320000000	2	3320000000	0
3324000000	2	3324000000	0	3324000000	1	3324000000	2	3324000000	0	3324000000	4
3328000000	0	3328000000	2	3328000000	0	3328000000	1	3328000000	5	3328000000	0
3332000000	1	3332000000	0	3332000000	1	3332000000	3	3332000000	0	3332000000	0
3336000000	0	3336000000	1	3336000000	2	3336000000	0	3336000000	5	3336000000	0
3340000000	1	3340000000	0	3340000000	1	3340000000	1	3340000000	4	3340000000	0
3344000000	1	3344000000	0	3344000000	0	3344000000	1	3344000000	1	3344000000	0
3348000000	2	3348000000	2	3348000000	0	3348000000	0	3348000000	0	3348000000	0
3352000000	0	3352000000	0	3352000000	1	3352000000	2	3352000000	3	3352000000	0
3356000000	2	3356000000	0	3356000000	1	3356000000	4	3356000000	2	3356000000	0
3360000000	0	3360000000	0	3360000000	0	3360000000	1	3360000000	12	3360000000	1
3364000000	2	3364000000	0	3364000000	2	3364000000	1	3364000000	3	3364000000	0
3368000000	2	3368000000	0	3368000000	0	3368000000	1	3368000000	0	3368000000	0
3372000000	3	3372000000	0	3372000000	3	3372000000	0	3372000000	1	3372000000	0
3376000000	0	3376000000	2	3376000000	1	3376000000	2	3376000000	2	3376000000	0
3380000000	1	3380000000	0	3380000000	0	3380000000	2	3380000000	2	3380000000	0
3384000000	8	3384000000	0	3384000000	0	3384000000	1	3384000000	1	3384000000	2
3388000000	2	3388000000	2	3388000000	0	3388000000	5	3388000000	3	3388000000	0
3392000000	0	3392000000	4	3392000000	0	3392000000	0	3392000000	1	3392000000	2
3396000000	0	3396000000	3	3396000000	0	3396000000	8	3396000000	1	3396000000	0
3400000000	0	3400000000	2	3400000000	0	3400000000	3	3400000000	12	3400000000	1
3404000000	0	3404000000	0	3404000000	0	3404000000	2	3404000000	2	3404000000	0
3408000000	1	3408000000	2	3408000000	1	3408000000	0	3408000000	4	3408000000	0
3412000000	1	3412000000	2	3412000000	0	3412000000	1	3412000000	4	3412000000	0
3416000000	0	3416000000	0	3416000000	2	3416000000	3	3416000000	2	3416000000	0
3420000000	0	3420000000	0	3420000000	3	3420000000	0	3420000000	1	3420000000	0
3424000000	1	3424000000	3	3424000000	2	3424000000	1	3424000000	2	3424000000	1
3428000000	2	3428000000	0	3428000000	2	3428000000	0	3428000000	3	3428000000	0
3432000000	1	3432000000	0	3432000000	4	3432000000	1	3432000000	1	3432000000	0
3436000000	0	3436000000	0	3436000000	0	3436000000	1	3436000000	4	3436000000	0
3440000000	0	3440000000	1	3440000000	0	3440000000	6	3440000000	1	3440000000	0
3444000000	0	3444000000	0	3444000000	1	3444000000	6	3444000000	4	3444000000	0
3448000000	0	3448000000	5	3448000000	3	3448000000	2	3448000000	2	3448000000	0
3452000000	2	3452000000	2	3452000000	3	3452000000	2	3452000000	1	3452000000	1
3456000000	3	3456000000	5	3456000000	0	3456000000	4	3456000000	0	3456000000	2
3460000000	1	3460000000	0	3460000000	0	3460000000	2	3460000000	0	3460000000	1
3464000000	4	3464000000	0	3464000000	0	3464000000	2	3464000000	3	3464000000	2
3468000000	1	3468000000	1	3468000000	0	3468000000	2	3468000000	1	3468000000	0
3472000000	0	3472000000	0	3472000000	1	3472000000	3	3472000000	0	3472000000	0
3476000000	1	3476000000	1	3476000000	0	3476000000	1	3476000000	1	3476000000	1
3480000000	1	3480000000	1	3480000000	0	3480000000	0	3480000000	3	3480000000	0
3484000000	0	3484000000	0	3484000000	1	3484000000	1	3484000000	4	3484000000	0
3488000000	1	3488000000	2	3488000000	3	3488000000	0	3488000000	0	3488000000	3
3492000000	0	3492000000	1	3492000000	4	3492000000	4	3492000000	1	3492000000	1
3496000000	0	3496000000	0	3496000000	3	3496000000	2	3496000000	3	3496000000	1
3500000000	0	3500000000	2	3500000000	0	3500000000	0	3500000000	1	3500000000	1
3504000000	0	3504000000	0	3504000000	0	3504000000	0	3504000000	3	3504000000	0
3508000000	2	3508000000	2	3508000000	0	3508000000	3	3508000000	1	3508000000	2
3512000000	1	3512000000	0	3512000000	0	3512000000	2	3512000000	0	3512000000	2
3516000000	1	3516000000	1	3516000000	0	3516000000	2	3516000000	3	3516000000	0
3520000000	1	3520000000	0	3520000000	0	3520000000	2	3520000000	3	3520000000	2
3524000000	0	3524000000	2	3524000000	0	3524000000	2	3524000000	0	3524000000	2
3528000000	0	3528000000	1	3528000000	0	3528000000	2	3528000000	3	3528000000	1
3532000000	1	3532000000	0	3532000000	2	3532000000	1	3532000000	2	3532000000	1
3536000000	0	3536000000	1	3536000000	2	3536000000	0	3536000000	0	3536000000	1
3540000000	0	3540000000	1	3540000000	0	3540000000	1	3540000000	2	3540000000	0
3544000000	2	3544000000	0	3544000000	0	3544000000	1	3544000000	4	3544000000	0
3548000000	2	3548000000	0	3548000000	1	3548000000	8	3548000000	1	3548000000	0
3552000000	0	3552000000	0	3552000000	3	3552000000	8	3552000000	3	3552000000	0
3556000000	2	3556000000	4	3556000000	0	3556000000	6	3556000000	2	3556000000	1
3560000000	1	3560000000	1	3560000000	1	3560000000	5	3560000000	4	3560000000	0
3564000000	2	3564000000	0	3564000000	0	3564000000	0	3564000000	4	3564000000	1
3568000000	2	3568000000	0	3568000000	0	3568000000	1	3568000000	5	3568000000	0
3572000000	0	3572000000	0	3572000000	6	3572000000	1	3572000000	1	3572000000	0
3576000000	0	3576000000	0	3576000000	2	3576000000	0	3576000000	3	3576000000	1
3580000000	1	3580000000	1	3580000000	0	3580000000	0	3580000000	2	3580000000	0
3584000000	0	3584000000	3	3584000000	0	3584000000	4	3584000000	4	3584000000	0
3588000000	0	3588000000	0	3588000000	2	3588000000	0	3588000000	1	3588000000	1
3592000000	0	3592000000	0	3592000000	0	3592000000	2	3592000000	1	3592000000	2
3596000000	0	3596000000	1	3596000000	1	3596000000	3	3596000000	0	3596000000	0
3600000000	0	3600000000	0	3600000000	2	3600000000	1	3600000000	3	3600000000	1
3604000000	0	3604000000	3	3604000000	0	3604000000	2	3604000000	2	3604000000	2
3608000000	0	3608000000	0	3608000000	0	3608000000	3	3608000000	3	3608000000	0
3612000000	2	3612000000	0	3612000000	2	3612000000	2	3612000000	1	3612000000	1
3616000000	0	3616000000	0	3616000000	0	3616000000	2	3616000000	2	3616000000	2
3620000000	1	3620000000	2	3620000000	0	3620000000	2	3620000000	3	3620000000	0
3624000000	1	3624000000	0	3624000000	0	3624000000	2	3624000000	3	3624000000	0
3628000000	2	3628000000	0	3628000000	0	3628000000	2	3628000000	5	3628000000	0
3632000000	3	3632000000	0	3632000000	4	3632000000	1	3632000000	6	3632000000	1
3636000000	0	3636000000	0	3636000000	1	3636000000	0	3636000000	0	3636000000	0
3640000000	2	3640000000	0	3640000000	1	3640000000	0	3640000000	2	3640000000	0
3644000000	0	3644000000	0	3644000000	3	3644000000	4	3644000000	1	3644000000	0
3648000000	0	3648000000	0	3648000000	0	3648000000	1	3648000000	2	3648000000	5
3652000000	1	3652000000	1	3652000000	5	3652000000	1	3652000000	1	3652000000	0
3656000000	0	3656000000	2	3656000000	0	3656000000	1	3656000000	0	3656000000	0
3660000000	0	3660000000	1	3660000000	0	3660000000	0	3660000000	1	3660000000	0
3664000000	0	3664000000	2	3664000000	1	3664000000	0	3664000000	3	3664000000	1
3668000000	1	3668000000	2	3668000000	0	3668000000	2	3668000000	8	3668000000	2
3672000000	0	3672000000	0	3672000000	0	3672000000	1	3672000000	2	3672000000	2
3676000000	1	3676000000	0	3676000000	0	3676000000	2	3676000000	2	3676000000	0
3680000000	0	3680000000	0	3680000000	0	3680000000	3	3680000000	2	3680000000	0
3684000000	0	3684000000	0	3684000000	2	3684000000	1	3684000000	5	3684000000	1
3688000000	0	3688000000	1	3688000000	1	3688000000	0	3688000000	1	3688000000	0
3692000000	0	3692000000	0	3692000000	1	3692000000	1	3692000000	1	3692000000	5
3696000000	1	3696000000	1	3696000000	1	3696000000	0	3696000000	0	3696000000	4
3700000000	1	3700000000	0	3700000000	1	3700000000	0	3700000000	1	3700000000	0
3704000000	2	3704000000	1	3704000000	0	3704000000	0	3704000000	2	3704000000	1
3708000000	2	3708000000	1	3708000000	2	3708000000	2	3708000000	1	3708000000	1
3712000000	0	3712000000	0	3712000000	2	3712000000	1	3712000000	1	3712000000	0
3716000000	1	3716000000	0	3716000000	0	3716000000	1	3716000000	1	3716000000	0
3720000000	0	3720000000	0	3720000000	2	3720000000	5	3720000000	2	3720000000	0
3724000000	6	3724000000	2	3724000000	0	3724000000	1	3724000000	4	3724000000	0
3728000000	1	3728000000	0	3728000000	1	3728000000	5	3728000000	0	3728000000	0
3732000000	1	3732000000	0	3732000000	0	3732000000	3	3732000000	1	3732000000	0
3736000000	1	3736000000	0	3736000000	1	3736000000	0	3736000000	4	3736000000	0
3740000000	4	3740000000	2	3740000000	1	3740000000	3	3740000000	6	3740000000	0
3744000000	2	3744000000	0	3744000000	0	3744000000	1	3744000000	5	3744000000	0
3748000000	0	3748000000	0	3748000000	1	3748000000	0	3748000000	9	3748000000	0
3752000000	0	3752000000	5	3752000000	0	3752000000	2	3752000000	2	3752000000	0
3756000000	1	3756000000	2	3756000000	0	3756000000	1	3756000000	4	3756000000	3
3760000000	0	3760000000	2	3760000000	0	3760000000	1	3760000000	3	3760000000	1
3764000000	0	3764000000	6	3764000000	1	3764000000	1	3764000000	2	3764000000	0
3768000000	2	3768000000	0	3768000000	2	3768000000	2	3768000000	0	3768000000	1
3772000000	0	3772000000	0	3772000000	0	3772000000	2	3772000000	6	3772000000	0
3776000000	0	3776000000	0	3776000000	0	3776000000	2	3776000000	1	3776000000	2
3780000000	2	3780000000	1	3780000000	0	3780000000	2	3780000000	3	3780000000	1
3784000000	1	3784000000	0	3784000000	0	3784000000	0	3784000000	3	3784000000	1
3788000000	0	3788000000	2	3788000000	0	3788000000	2	3788000000	5	3788000000	1
3792000000	0	3792000000	1	3792000000	4	3792000000	1	3792000000	1	3792000000	5
3796000000	1	3796000000	0	3796000000	2	3796000000	1	3796000000	2	3796000000	1
3800000000	2	3800000000	0	3800000000	0	3800000000	1	3800000000	1	3800000000	0
3804000000	0	3804000000	1	3804000000	0	3804000000	0	3804000000	5	3804000000	3
3808000000	1	3808000000	1	3808000000	1	3808000000	3	3808000000	4	3808000000	0
3812000000	0	3812000000	0	3812000000	2	3812000000	0	3812000000	2	3812000000	0
3816000000	3	3816000000	0	3816000000	2	3816000000	1	3816000000	2	3816000000	2
3820000000	0	3820000000	0	3820000000	1	3820000000	5	3820000000	1	3820000000	1
3824000000	1	3824000000	0	3824000000	0	3824000000	4	3824000000	2	3824000000	0
3828000000	0	3828000000	0	3828000000	1	3828000000	3	3828000000	2	3828000000	0
3832000000	1	3832000000	3	3832000000	0	3832000000	2	3832000000	4	3832000000	0
3836000000	0	3836000000	0	3836000000	1	3836000000	0	3836000000	0	3836000000	0
3840000000	0	3840000000	2	3840000000	0	3840000000	0	3840000000	3	3840000000	0
3844000000	0	3844000000	0	3844000000	1	3844000000	0	3844000000	4	3844000000	1
3848000000	1	3848000000	1	3848000000	0	3848000000	1	3848000000	0	3848000000	0
3852000000	0	3852000000	0	3852000000	1	3852000000	5	3852000000	5	3852000000	2
3856000000	2	3856000000	1	3856000000	1	3856000000	0	3856000000	1	3856000000	0
3860000000	1	3860000000	2	3860000000	0	3860000000	0	3860000000	5	3860000000	0
3864000000	1	3864000000	0	3864000000	0	3864000000	6	3864000000	6	3864000000	0
3868000000	4	3868000000	0	3868000000	0	3868000000	2	3868000000	3	3868000000	0
3872000000	0	3872000000	4	3872000000	0	3872000000	0	3872000000	2	3872000000	1
3876000000	1	3876000000	0	3876000000	0	3876000000	0	3876000000	4	3876000000	2
3880000000	0	3880000000	0	3880000000	3	3880000000	4	3880000000	1	3880000000	0
3884000000	1	3884000000	0	3884000000	1	3884000000	1	3884000000	2	3884000000	1
3888000000	0	3888000000	0	3888000000	2	3888000000	0	3888000000	2	3888000000	2
3892000000	0	3892000000	0	3892000000	0	3892000000	1	3892000000	5	3892000000	0
3896000000	2	3896000000	2	3896000000	1	3896000000	0	3896000000	1	3896000000	1
3900000000	1	3900000000	0	3900000000	0	3900000000	1	3900000000	9	3900000000	4
3904000000	2	3904000000	0	3904000000	0	3904000000	0	3904000000	2	3904000000	2
3908000000	0	3908000000	0	3908000000	5	3908000000	0	3908000000	2	3908000000	0
3912000000	0	3912000000	0	3912000000	0	3912000000	2	3912000000	2	3912000000	0
3916000000	3	3916000000	2	3916000000	4	3916000000	2	3916000000	3	3916000000	0
3920000000	2	3920000000	2	3920000000	0	3920000000	2	3920000000	0	3920000000	0
3924000000	0	3924000000	0	3924000000	0	3924000000	2	3924000000	0	3924000000	0
3928000000	0	3928000000	4	3928000000	0	3928000000	2	3928000000	2	3928000000	2
3932000000	1	3932000000	0	3932000000	0	3932000000	1	3932000000	0	3932000000	1
3936000000	0	3936000000	2	3936000000	2	3936000000	2	3936000000	2	3936000000	0
3940000000	0	3940000000	0	3940000000	0	3940000000	0	3940000000	2	3940000000	0
3944000000	1	3944000000	3	3944000000	0	3944000000	3	3944000000	0	3944000000	0
3948000000	0	3948000000	0	3948000000	0	3948000000	0	3948000000	3	3948000000	1
3952000000	0	3952000000	3	3952000000	0	3952000000	1	3952000000	2	3952000000	0
3956000000	0	3956000000	0	3956000000	2	3956000000	1	3956000000	0	3956000000	0
3960000000	5	3960000000	3	3960000000	5	3960000000	2	3960000000	4	3960000000	2
3964000000	1	3964000000	0	3964000000	2	3964000000	1	3964000000	1	3964000000	0
3968000000	1	3968000000	3	3968000000	0	3968000000	2	3968000000	7	3968000000	0
3972000000	1	3972000000	0	3972000000	2	3972000000	4	3972000000	2	3972000000	0
3976000000	2	3976000000	0	3976000000	0	3976000000	3	3976000000	0	3976000000	2
3980000000	1	3980000000	5	3980000000	2	3980000000	4	3980000000	4	3980000000	1
3984000000	0	3984000000	0	3984000000	1	3984000000	1	3984000000	1	3984000000	0
3988000000	0	3988000000	0	3988000000	1	3988000000	5	3988000000	1	3988000000	1
3992000000	2	3992000000	0	3992000000	1	3992000000	6	3992000000	2	3992000000	0
3996000000	1	3996000000	0	3996000000	0	3996000000	1	3996000000	5	3996000000	1
4000000000	1	4000000000	2	4000000000	0	4000000000	4	4000000000	2	4000000000	3
4004000000	1	4004000000	0	4004000000	1	4004000000	3	4004000000	1	4004000000	1
4008000000	1	4008000000	0	4008000000	1	4008000000	4	4008000000	2	4008000000	1
4012000000	0	4012000000	0	4012000000	1	4012000000	4	4012000000	12	4012000000	1
4016000000	0	4016000000	1	4016000000	3	4016000000	1	4016000000	6	4016000000	1
4020000000	0	4020000000	0	4020000000	4	4020000000	2	4020000000	8	4020000000	0
4024000000	1	4024000000	0	4024000000	0	4024000000	2	4024000000	4	4024000000	6
4028000000	0	4028000000	0	4028000000	1	4028000000	1	4028000000	0	4028000000	0
4032000000	0	4032000000	1	4032000000	0	4032000000	0	4032000000	0	4032000000	0
4036000000	0	4036000000	1	4036000000	2	4036000000	1	4036000000	4	4036000000	0
4040000000	0	4040000000	0	4040000000	2	4040000000	1	4040000000	0	4040000000	1
4044000000	0	4044000000	0	4044000000	2	4044000000	2	4044000000	0	4044000000	0
4048000000	2	4048000000	1	4048000000	1	4048000000	2	4048000000	4	4048000000	0
4052000000	0	4052000000	0	4052000000	0	4052000000	4	4052000000	1	4052000000	2
4056000000	0	4056000000	1	4056000000	0	4056000000	2	4056000000	0	4056000000	0
4060000000	3	4060000000	0	4060000000	0	4060000000	0	4060000000	3	4060000000	2
4064000000	3	4064000000	1	4064000000	0	4064000000	0	4064000000	1	4064000000	1
4068000000	1	4068000000	1	4068000000	0	4068000000	1	4068000000	1	4068000000	4
4072000000	1	4072000000	0	4072000000	0	4072000000	5	4072000000	3	4072000000	0
4076000000	1	4076000000	0	4076000000	2	4076000000	0	4076000000	1	4076000000	0
4080000000	1	4080000000	0	4080000000	3	4080000000	1	4080000000	4	4080000000	1
4084000000	1	4084000000	4	4084000000	0	4084000000	0	4084000000	2	4084000000	2
4088000000	0	4088000000	0	4088000000	1	4088000000	3	4088000000	3	4088000000	0
4092000000	2	4092000000	0	4092000000	0	4092000000	0	4092000000	3	4092000000	3
4096000000	1	4096000000	0	4096000000	0	4096000000	3	4096000000	1	4096000000	0
4100000000	0	4100000000	0	4100000000	1	4100000000	1	4100000000	8	4100000000	0
4104000000	2	4104000000	2	4104000000	0	4104000000	4	4104000000	3	4104000000	1
4108000000	0	4108000000	3	4108000000	1	4108000000	1	4108000000	3	4108000000	0
4112000000	1	4112000000	0	4112000000	2	4112000000	0	4112000000	4	4112000000	1
4116000000	2	4116000000	0	4116000000	6	4116000000	0	4116000000	3	4116000000	0
4120000000	0	4120000000	0	4120000000	2	4120000000	2	4120000000	3	4120000000	0
4124000000	0	4124000000	0	4124000000	1	4124000000	0	4124000000	2	4124000000	0
4128000000	1	4128000000	0	4128000000	4	4128000000	5	4128000000	3	4128000000	0
4132000000	0	4132000000	0	4132000000	0	4132000000	1	4132000000	2	4132000000	0
4136000000	0	4136000000	1	4136000000	0	4136000000	1	4136000000	3	4136000000	2
4140000000	0	4140000000	0	4140000000	0	4140000000	2	4140000000	3	4140000000	1
4144000000	1	4144000000	0	4144000000	0	4144000000	5	4144000000	1	4144000000	1
4148000000	1	4148000000	1	4148000000	0	4148000000	1	4148000000	0	4148000000	0
4152000000	1	4152000000	1	4152000000	0	4152000000	4	4152000000	0	4152000000	0
4156000000	2	4156000000	0	4156000000	0	4156000000	0	4156000000	0	4156000000	2
4160000000	2	4160000000	0	4160000000	0	4160000000	3	4160000000	0	4160000000	0
4164000000	2	4164000000	0	4164000000	0	4164000000	1	4164000000	1	4164000000	0
4168000000	0	4168000000	3	4168000000	1	4168000000	1	4168000000	1	4168000000	0
4172000000	1	4172000000	0	4172000000	0	4172000000	3	4172000000	0	4172000000	0
4176000000	1	4176000000	1	4176000000	2	4176000000	2	4176000000	2	4176000000	4
4180000000	1	4180000000	1	4180000000	0	4180000000	3	4180000000	8	4180000000	0
4184000000	6	4184000000	1	4184000000	0	4184000000	2	4184000000	3	4184000000	0
4188000000	1	4188000000	0	4188000000	0	4188000000	1	4188000000	3	4188000000	2
4192000000	1	4192000000	0	4192000000	1	4192000000	3	4192000000	1	4192000000	5
4196000000	0	4196000000	0	4196000000	0	4196000000	2	4196000000	4	4196000000	0
4200000000	3	4200000000	3	4200000000	1	4200000000	7	4200000000	5	4200000000	0
4204000000	2	4204000000	0	4204000000	1	4204000000	3	4204000000	1	4204000000	2
4208000000	1	4208000000	1	4208000000	1	4208000000	1	4208000000	5	4208000000	1
4212000000	0	4212000000	1	4212000000	0	4212000000	3	4212000000	1	4212000000	0
4216000000	1	4216000000	2	4216000000	1	4216000000	2	4216000000	1	4216000000	0
4220000000	0	4220000000	1	4220000000	0	4220000000	4	4220000000	1	4220000000	3
4224000000	3	4224000000	0	4224000000	0	4224000000	3	4224000000	1	4224000000	0
4228000000	0	4228000000	1	4228000000	2	4228000000	0	4228000000	0	4228000000	0
4232000000	0	4232000000	0	4232000000	0	4232000000	1	4232000000	2	4232000000	2
4236000000	0	4236000000	1	4236000000	1	4236000000	0	4236000000	2	4236000000	1
4240000000	1	4240000000	0	4240000000	1	4240000000	4	4240000000	4	4240000000	0
4244000000	6	4244000000	0	4244000000	0	4244000000	0	4244000000	0	4244000000	0
4248000000	0	4248000000	1	4248000000	1	4248000000	1	4248000000	1	4248000000	0
4252000000	1	4252000000	1	4252000000	0	4252000000	0	4252000000	0	4252000000	0
4256000000	1	4256000000	0	4256000000	2	4256000000	1	4256000000	5	4256000000	0
4260000000	0	4260000000	1	4260000000	0	4260000000	1	4260000000	1	4260000000	3
4264000000	4	4264000000	0	4264000000	0	4264000000	2	4264000000	0	4264000000	0
4268000000	0	4268000000	0	4268000000	0	4268000000	2	4268000000	3	4268000000	3
4272000000	0	4272000000	0	4272000000	0	4272000000	1	4272000000	2	4272000000	0
4276000000	0	4276000000	0	4276000000	0	4276000000	1	4276000000	0	4276000000	0
4280000000	0	4280000000	2	4280000000	1	4280000000	0	4280000000	1	4280000000	4
4284000000	2	4284000000	0	4284000000	1	4284000000	0	4284000000	4	4284000000	0
4288000000	0	4288000000	0	4288000000	0	4288000000	1	4288000000	0	4288000000	2
4292000000	2	4292000000	1	4292000000	0	4292000000	0	4292000000	1	4292000000	0
4296000000	0	4296000000	0	4296000000	0	4296000000	3	4296000000	3	4296000000	0
4300000000	1	4300000000	1	4300000000	3	4300000000	0	4300000000	2	4300000000	0
4304000000	0	4304000000	1	4304000000	0	4304000000	3	4304000000	3	4304000000	0
4308000000	0	4308000000	1	4308000000	0	4308000000	2	4308000000	6	4308000000	0
4312000000	1	4312000000	0	4312000000	0	4312000000	2	4312000000	1	4312000000	1
4316000000	0	4316000000	0	4316000000	4	4316000000	2	4316000000	2	4316000000	0
4320000000	0	4320000000	0	4320000000	1	4320000000	3	4320000000	1	4320000000	1
4324000000	0	4324000000	1	4324000000	2	4324000000	2	4324000000	0	4324000000	0
4328000000	0	4328000000	0	4328000000	1	4328000000	0	4328000000	4	4328000000	1
4332000000	0	4332000000	2	4332000000	1	4332000000	4	4332000000	0	4332000000	0
4336000000	2	4336000000	1	4336000000	0	4336000000	0	4336000000	0	4336000000	3
4340000000	0	4340000000	0	4340000000	0	4340000000	1	4340000000	5	4340000000	2
4344000000	0	4344000000	0	4344000000	2	4344000000	5	4344000000	2	4344000000	1
4348000000	0	4348000000	0	4348000000	1	4348000000	4	4348000000	3	4348000000	0
4352000000	1	4352000000	0	4352000000	0	4352000000	2	4352000000	4	4352000000	2
4356000000	1	4356000000	0	4356000000	4	4356000000	1	4356000000	4	4356000000	0
4360000000	0	4360000000	2	4360000000	3	4360000000	0	4360000000	2	4360000000	0
4364000000	0	4364000000	1	4364000000	0	4364000000	1	4364000000	1	4364000000	1
4368000000	2	4368000000	0	4368000000	0	4368000000	1	4368000000	0	4368000000	0
4372000000	0	4372000000	1	4372000000	0	4372000000	1	4372000000	2	4372000000	0
4376000000	2	4376000000	3	4376000000	0	4376000000	1	4376000000	1	4376000000	0
4380000000	1	4380000000	4	4380000000	1	4380000000	5	4380000000	6	4380000000	0
4384000000	0	4384000000	2	4384000000	3	4384000000	1	4384000000	1	4384000000	1
4388000000	1	4388000000	0	4388000000	0	4388000000	1	4388000000	1	4388000000	1
4392000000	2	4392000000	1	4392000000	0	4392000000	3	4392000000	0	4392000000	0
4396000000	0	4396000000	2	4396000000	0	4396000000	1	4396000000	2	4396000000	0
4400000000	1	4400000000	0	4400000000	0	4400000000	0	4400000000	1	4400000000	1
4404000000	0	4404000000	2	4404000000	0	4404000000	1	4404000000	2	4404000000	1
4408000000	3	4408000000	0	4408000000	0	4408000000	3	4408000000	1	4408000000	3
4412000000	1	4412000000	1	4412000000	1	4412000000	5	4412000000	4	4412000000	1
4416000000	2	4416000000	1	4416000000	3	4416000000	0	4416000000	3	4416000000	3
4420000000	2	4420000000	0	4420000000	2	4420000000	6	4420000000	4	4420000000	1
4424000000	3	4424000000	1	4424000000	2	4424000000	0	4424000000	0	4424000000	1
4428000000	0	4428000000	2	4428000000	0	4428000000	1	4428000000	2	4428000000	1
4432000000	2	4432000000	0	4432000000	1	4432000000	0	4432000000	7	4432000000	0
4436000000	3	4436000000	0	4436000000	3	4436000000	2	4436000000	4	4436000000	1
4440000000	2	4440000000	0	4440000000	0	4440000000	1	4440000000	1	4440000000	0
4444000000	0	4444000000	0	4444000000	3	4444000000	7	4444000000	2	4444000000	0
4448000000	2	4448000000	0	4448000000	0	4448000000	3	4448000000	5	4448000000	4
4452000000	0	4452000000	0	4452000000	0	4452000000	2	4452000000	2	4452000000	0
4456000000	0	4456000000	0	4456000000	3	4456000000	4	4456000000	0	4456000000	1
4460000000	0	4460000000	0	4460000000	0	4460000000	1	4460000000	3	4460000000	2
4464000000	0	4464000000	0	4464000000	1	4464000000	2	4464000000	3	4464000000	1
4468000000	0	4468000000	1	4468000000	3	4468000000	2	4468000000	3	4468000000	3
4472000000	0	4472000000	0	4472000000	0	4472000000	0	4472000000	1	4472000000	0
4476000000	1	4476000000	0	4476000000	2	4476000000	0	4476000000	3	4476000000	0
4480000000	0	4480000000	0	4480000000	0	4480000000	2	4480000000	1	4480000000	0
4484000000	2	4484000000	1	4484000000	0	4484000000	0	4484000000	1	4484000000	0
4488000000	1	4488000000	1	4488000000	2	4488000000	4	4488000000	3	4488000000	0
4492000000	1	4492000000	0	4492000000	1	4492000000	5	4492000000	5	4492000000	0
4496000000	0	4496000000	2	4496000000	2	4496000000	2	4496000000	1	4496000000	2
4500000000	1	4500000000	0	4500000000	0	4500000000	4	4500000000	3	4500000000	0
4504000000	0	4504000000	2	4504000000	0	4504000000	3	4504000000	2	4504000000	0
4508000000	0	4508000000	0	4508000000	0	4508000000	2	4508000000	4	4508000000	0
4512000000	1	4512000000	1	4512000000	2	4512000000	4	4512000000	1	4512000000	0
4516000000	0	4516000000	1	4516000000	0	4516000000	0	4516000000	7	4516000000	2
4520000000	1	4520000000	0	4520000000	1	4520000000	2	4520000000	4	4520000000	0
4524000000	1	4524000000	2	4524000000	3	4524000000	0	4524000000	1	4524000000	0
4528000000	1	4528000000	1	4528000000	1	4528000000	1	4528000000	1	4528000000	1
4532000000	4	4532000000	1	4532000000	0	4532000000	3	4532000000	1	4532000000	4
4536000000	5	4536000000	2	4536000000	0	4536000000	6	4536000000	1	4536000000	0
4540000000	1	4540000000	0	4540000000	0	4540000000	1	4540000000	2	4540000000	0
4544000000	3	4544000000	0	4544000000	0	4544000000	1	4544000000	1	4544000000	0
4548000000	1	4548000000	3	4548000000	0	4548000000	0	4548000000	1	4548000000	1
4552000000	0	4552000000	1	4552000000	0	4552000000	1	4552000000	1	4552000000	0
4556000000	0	4556000000	0	4556000000	0	4556000000	3	4556000000	0	4556000000	1
4560000000	0	4560000000	0	4560000000	1	4560000000	0	4560000000	4	4560000000	0
4564000000	1	4564000000	3	4564000000	1	4564000000	3	4564000000	3	4564000000	1
4568000000	3	4568000000	0	4568000000	0	4568000000	0	4568000000	3	4568000000	0
4572000000	0	4572000000	0	4572000000	0	4572000000	2	4572000000	0	4572000000	3
4576000000	0	4576000000	2	4576000000	1	4576000000	4	4576000000	6	4576000000	0
4580000000	0	4580000000	0	4580000000	0	4580000000	3	4580000000	3	4580000000	2
4584000000	0	4584000000	1	4584000000	0	4584000000	4	4584000000	1	4584000000	2
4588000000	0	4588000000	1	4588000000	0	4588000000	0	4588000000	1	4588000000	0
4592000000	0	4592000000	3	4592000000	0	4592000000	1	4592000000	1	4592000000	3
4596000000	0	4596000000	0	4596000000	2	4596000000	1	4596000000	1	4596000000	2
4600000000	0	4600000000	0	4600000000	0	4600000000	3	4600000000	1	4600000000	0
4604000000	0	4604000000	0	4604000000	1	4604000000	3	4604000000	1	4604000000	1
4608000000	1	4608000000	0	4608000000	2	4608000000	2	4608000000	5	4608000000	3
4612000000	1	4612000000	0	4612000000	2	4612000000	0	4612000000	1	4612000000	1
4616000000	1	4616000000	0	4616000000	0	4616000000	5	4616000000	5	4616000000	1
4620000000	1	4620000000	1	4620000000	0	4620000000	1	4620000000	9	4620000000	3
4624000000	2	4624000000	0	4624000000	3	4624000000	2	4624000000	0	4624000000	2
4628000000	1	4628000000	0	4628000000	2	4628000000	0	4628000000	2	4628000000	0
4632000000	0	4632000000	2	4632000000	0	4632000000	5	4632000000	2	4632000000	1
4636000000	1	4636000000	0	4636000000	0	4636000000	5	4636000000	1	4636000000	2
4640000000	1	4640000000	0	4640000000	1	4640000000	0	4640000000	1	4640000000	0
4644000000	2	4644000000	0	4644000000	1	4644000000	7	4644000000	3	4644000000	1
4648000000	0	4648000000	0	4648000000	0	4648000000	0	4648000000	3	4648000000	0
4652000000	1	4652000000	0	4652000000	0	4652000000	4	4652000000	6	4652000000	1
4656000000	0	4656000000	0	4656000000	1	4656000000	2	4656000000	1	4656000000	0
4660000000	2	4660000000	0	4660000000	1	4660000000	0	4660000000	2	4660000000	2
4664000000	0	4664000000	3	4664000000	0	4664000000	0	4664000000	0	4664000000	2
4668000000	0	4668000000	0	4668000000	3	4668000000	1	4668000000	1	4668000000	0
4672000000	1	4672000000	1	4672000000	0	4672000000	6	4672000000	4	4672000000	0
4676000000	1	4676000000	0	4676000000	0	4676000000	0	4676000000	4	4676000000	0
4680000000	0	4680000000	0	4680000000	1	4680000000	0	4680000000	0	4680000000	2
4684000000	0	4684000000	0	4684000000	0	4684000000	1	4684000000	1	4684000000	0
4688000000	2	4688000000	0	4688000000	1	4688000000	1	4688000000	3	4688000000	1
4692000000	0	4692000000	1	4692000000	0	4692000000	3	4692000000	1	4692000000	0
4696000000	0	4696000000	1	4696000000	2	4696000000	1	4696000000	0	4696000000	1
4700000000	3	4700000000	0	4700000000	0	4700000000	3	4700000000	3	4700000000	0
4704000000	0	4704000000	1	4704000000	0	4704000000	2	4704000000	1	4704000000	0
4708000000	1	4708000000	0	4708000000	2	4708000000	0	4708000000	2	4708000000	0
4712000000	0	4712000000	0	4712000000	0	4712000000	0	4712000000	3	4712000000	0
4716000000	3	4716000000	0	4716000000	0	4716000000	2	4716000000	2	4716000000	1
4720000000	1	4720000000	0	4720000000	0	4720000000	1	4720000000	3	4720000000	0
4724000000	0	4724000000	0	4724000000	1	4724000000	3	4724000000	5	4724000000	0
4728000000	0	4728000000	2	4728000000	1	4728000000	4	4728000000	6	4728000000	1
4732000000	1	4732000000	1	4732000000	0	4732000000	1	4732000000	1	4732000000	0
4736000000	0	4736000000	1	4736000000	0	4736000000	0	4736000000	1	4736000000	1
4740000000	0	4740000000	0	4740000000	0	4740000000	0	4740000000	3	4740000000	0
4744000000	0	4744000000	2	4744000000	0	4744000000	1	4744000000	3	4744000000	0
4748000000	0	4748000000	1	4748000000	2	4748000000	3	4748000000	1	4748000000	0
4752000000	0	4752000000	0	4752000000	0	4752000000	2	4752000000	4	4752000000	1
4756000000	1	4756000000	4	4756000000	0	4756000000	4	4756000000	5	4756000000	1
4760000000	1	4760000000	0	4760000000	1	4760000000	3	4760000000	2	4760000000	1
4764000000	3	4764000000	1	4764000000	0	4764000000	2	4764000000	6	4764000000	1
4768000000	0	4768000000	0	4768000000	0	4768000000	4	4768000000	1	4768000000	0
4772000000	1	4772000000	2	4772000000	0	4772000000	0	4772000000	5	4772000000	0
4776000000	1	4776000000	0	4776000000	1	4776000000	1	4776000000	0	4776000000	1
4780000000	0	4780000000	0	4780000000	1	4780000000	4	4780000000	1	4780000000	0
4784000000	0	4784000000	1	4784000000	0	4784000000	1	4784000000	1	4784000000	2
4788000000	1	4788000000	1	4788000000	0	4788000000	1	4788000000	5	4788000000	1
4792000000	9	4792000000	0	4792000000	1	4792000000	1	4792000000	6	4792000000	2
4796000000	0	4796000000	0	4796000000	0	4796000000	3	4796000000	3	4796000000	0
4800000000	0	4800000000	4	4800000000	2	4800000000	5	4800000000	2	4800000000	1
4804000000	1	4804000000	2	4804000000	2	4804000000	1	4804000000	12	4804000000	0
4808000000	1	4808000000	0	4808000000	1	4808000000	4	4808000000	2	4808000000	3
4812000000	0	4812000000	1	4812000000	2	4812000000	4	4812000000	2	4812000000	0
4816000000	0	4816000000	0	4816000000	0	4816000000	1	4816000000	0	4816000000	1
4820000000	1	4820000000	2	4820000000	2	4820000000	1	4820000000	3	4820000000	0
4824000000	5	4824000000	0	4824000000	2	4824000000	1	4824000000	2	4824000000	0
4828000000	0	4828000000	0	4828000000	2	4828000000	1	4828000000	0	4828000000	0
4832000000	0	4832000000	2	4832000000	1	4832000000	3	4832000000	2	4832000000	0
4836000000	1	4836000000	0	4836000000	0	4836000000	5	4836000000	3	4836000000	1
4840000000	2	4840000000	0	4840000000	0	4840000000	0	4840000000	5	4840000000	3
4844000000	0	4844000000	0	4844000000	0	4844000000	0	4844000000	2	4844000000	0
4848000000	4	4848000000	0	4848000000	1	4848000000	0	4848000000	1	4848000000	0
4852000000	0	4852000000	0	4852000000	2	4852000000	2	4852000000	1	4852000000	0
4856000000	0	4856000000	2	4856000000	0	4856000000	1	4856000000	0	4856000000	0
4860000000	0	4860000000	0	4860000000	3	4860000000	2	4860000000	4	4860000000	0
4864000000	4	4864000000	0	4864000000	0	4864000000	5	4864000000	5	4864000000	0
4868000000	0	4868000000	1	4868000000	1	4868000000	2	4868000000	4	4868000000	0
4872000000	2	4872000000	0	4872000000	0	4872000000	8	4872000000	8	4872000000	2
4876000000	1	4876000000	0	4876000000	0	4876000000	5	4876000000	6	4876000000	0
4880000000	0	4880000000	0	4880000000	0	4880000000	3	4880000000	10	4880000000	0
4884000000	0	4884000000	0	4884000000	1	4884000000	1	4884000000	1	4884000000	0
4888000000	0	4888000000	0	4888000000	1	4888000000	1	4888000000	1	4888000000	0
4892000000	2	4892000000	0	4892000000	1	4892000000	1	4892000000	5	4892000000	1
4896000000	1	4896000000	1	4896000000	0	4896000000	3	4896000000	2	4896000000	0
4900000000	1	4900000000	0	4900000000	0	4900000000	2	4900000000	6	4900000000	1
4904000000	0	4904000000	0	4904000000	2	4904000000	2	4904000000	1	4904000000	0
4908000000	0	4908000000	0	4908000000	1	4908000000	0	4908000000	2	4908000000	1
4912000000	0	4912000000	0	4912000000	1	4912000000	0	4912000000	4	4912000000	0
4916000000	2	4916000000	0	4916000000	1	4916000000	2	4916000000	2	4916000000	1
4920000000	2	4920000000	0	4920000000	0	4920000000	0	4920000000	4	4920000000	0
4924000000	2	4924000000	0	4924000000	1	4924000000	1	4924000000	2	4924000000	0
4928000000	1	4928000000	0	4928000000	0	4928000000	0	4928000000	1	4928000000	2
4932000000	0	4932000000	1	4932000000	0	4932000000	2	4932000000	6	4932000000	3
4936000000	1	4936000000	0	4936000000	0	4936000000	2	4936000000	2	4936000000	0
4940000000	0	4940000000	1	4940000000	0	4940000000	2	4940000000	0	4940000000	0
4944000000	0	4944000000	0	4944000000	0	4944000000	2	4944000000	6	4944000000	1
4948000000	0	4948000000	1	4948000000	0	4948000000	3	4948000000	4	4948000000	2
4952000000	2	4952000000	2	4952000000	0	4952000000	1	4952000000	3	4952000000	1
4956000000	0	4956000000	1	4956000000	1	4956000000	5	4956000000	1	4956000000	0
4960000000	0	4960000000	2	4960000000	0	4960000000	0	4960000000	3	4960000000	0
4964000000	0	4964000000	0	4964000000	4	4964000000	2	4964000000	0	4964000000	0
4968000000	0	4968000000	1	4968000000	2	4968000000	2	4968000000	1	4968000000	0
4972000000	0	4972000000	1	4972000000	0	4972000000	0	4972000000	0	4972000000	1
4976000000	2	4976000000	0	4976000000	0	4976000000	4	4976000000	3	4976000000	1
4980000000	1	4980000000	0	4980000000	0	4980000000	3	4980000000	5	4980000000	1
4984000000	2	4984000000	0	4984000000	1	4984000000	2	4984000000	0	4984000000	0
4988000000	1	4988000000	0	4988000000	2	4988000000	2	4988000000	0	4988000000	0
4992000000	1	4992000000	0	4992000000	0	4992000000	2	4992000000	0	4992000000	0
4996000000	0	4996000000	1	4996000000	0	4996000000	0	4996000000	0	4996000000	0
5000000000	1	5000000000	0	5000000000	0	5000000000	1	5000000000	5	5000000000	4
5004000000	0	5004000000	0	5004000000	0	5004000000	1	5004000000	1	5004000000	0
5008000000	0	5008000000	0	5008000000	0	5008000000	0	5008000000	1	5008000000	0
5012000000	1	5012000000	0	5012000000	1	5012000000	2	5012000000	1	5012000000	0
5016000000	1	5016000000	0	5016000000	1	5016000000	1	5016000000	3	5016000000	0
5020000000	1	5020000000	1	5020000000	0	5020000000	2	5020000000	4	5020000000	0
5024000000	0	5024000000	2	5024000000	0	5024000000	1	5024000000	0	5024000000	3
5028000000	0	5028000000	0	5028000000	2	5028000000	2	5028000000	2	5028000000	0
5032000000	0	5032000000	1	5032000000	2	5032000000	0	5032000000	1	5032000000	0
5036000000	0	5036000000	4	5036000000	7	5036000000	3	5036000000	1	5036000000	0
5040000000	1	5040000000	0	5040000000	0	5040000000	1	5040000000	0	5040000000	0
5044000000	0	5044000000	1	5044000000	1	5044000000	2	5044000000	1	5044000000	0
5048000000	2	5048000000	0	5048000000	0	5048000000	2	5048000000	1	5048000000	0
5052000000	0	5052000000	0	5052000000	0	5052000000	0	5052000000	0	5052000000	3
5056000000	1	5056000000	0	5056000000	1	5056000000	1	5056000000	1	5056000000	2
5060000000	1	5060000000	0	5060000000	1	5060000000	0	5060000000	0	5060000000	3
5064000000	0	5064000000	0	5064000000	3	5064000000	0	5064000000	1	5064000000	0
5068000000	0	5068000000	0	5068000000	1	5068000000	0	5068000000	1	5068000000	1
5072000000	2	5072000000	2	5072000000	0	5072000000	2	5072000000	3	5072000000	0
5076000000	1	5076000000	0	5076000000	0	5076000000	4	5076000000	4	5076000000	0
5080000000	2	5080000000	0	5080000000	1	5080000000	1	5080000000	5	5080000000	0
5084000000	1	5084000000	0	5084000000	0	5084000000	0	5084000000	2	5084000000	0
5088000000	0	5088000000	1	5088000000	0	5088000000	3	5088000000	0	5088000000	0
5092000000	0	5092000000	0	5092000000	0	5092000000	0	5092000000	0	5092000000	2
5096000000	2	5096000000	5	5096000000	0	5096000000	0	5096000000	0	5096000000	0
5100000000	1	5100000000	0	5100000000	0	5100000000	0	5100000000	0	5100000000	1
5104000000	0	5104000000	0	5104000000	2	5104000000	0	5104000000	2	5104000000	0
5108000000	1	5108000000	1	5108000000	0	5108000000	2	5108000000	1	5108000000	0
5112000000	2	5112000000	0	5112000000	1	5112000000	2	5112000000	8	5112000000	4
5116000000	2	5116000000	3	5116000000	0	5116000000	0	5116000000	2	5116000000	0
5120000000	0	5120000000	1	5120000000	1	5120000000	2	5120000000	4	5120000000	1
5124000000	0	5124000000	2	5124000000	0	5124000000	1	5124000000	5	5124000000	3
5128000000	1	5128000000	0	5128000000	0	5128000000	2	5128000000	2	5128000000	0
5132000000	1	5132000000	0	5132000000	2	5132000000	1	5132000000	1	5132000000	2
5136000000	1	5136000000	0	5136000000	0	5136000000	4	5136000000	3	5136000000	0
5140000000	4	5140000000	0	5140000000	0	5140000000	1	5140000000	3	5140000000	0
5144000000	0	5144000000	2	5144000000	0	5144000000	1	5144000000	1	5144000000	1
5148000000	0	5148000000	0	5148000000	0	5148000000	2	5148000000	1	5148000000	1
5152000000	1	5152000000	1	5152000000	1	5152000000	3	5152000000	1	5152000000	0
5156000000	0	5156000000	0	5156000000	0	5156000000	3	5156000000	1	5156000000	2
5160000000	1	5160000000	0	5160000000	3	5160000000	1	5160000000	3	5160000000	2
5164000000	2	5164000000	1	5164000000	1	5164000000	1	5164000000	2	5164000000	3
5168000000	3	5168000000	0	5168000000	4	5168000000	1	5168000000	0	5168000000	1
5172000000	1	5172000000	0	5172000000	0	5172000000	2	5172000000	0	5172000000	2
5176000000	1	5176000000	1	5176000000	0	5176000000	4	5176000000	4	5176000000	2
5180000000	1	5180000000	1	5180000000	1	5180000000	1	5180000000	2	5180000000	1
5184000000	0	5184000000	0	5184000000	0	5184000000	2	5184000000	0	5184000000	3
5188000000	2	5188000000	0	5188000000	0	5188000000	1	5188000000	3	5188000000	0
5192000000	1	5192000000	0	5192000000	0	5192000000	3	5192000000	1	5192000000	2
5196000000	0	5196000000	0	5196000000	0	5196000000	3	5196000000	2	5196000000	0
5200000000	0	5200000000	0	5200000000	1	5200000000	0	5200000000	2	5200000000	2
5204000000	1	5204000000	2	5204000000	0	5204000000	2	5204000000	1	5204000000	1
5208000000	1	5208000000	0	5208000000	2	5208000000	3	5208000000	2	5208000000	0
5212000000	2	5212000000	0	5212000000	0	5212000000	1	5212000000	1	5212000000	2
5216000000	1	5216000000	3	5216000000	0	5216000000	1	5216000000	1	5216000000	0
5220000000	2	5220000000	2	5220000000	1	5220000000	0	5220000000	2	5220000000	0
5224000000	0	5224000000	0	5224000000	2	5224000000	0	5224000000	1	5224000000	0
5228000000	0	5228000000	3	5228000000	0	5228000000	1	5228000000	3	5228000000	2
5232000000	0	5232000000	0	5232000000	1	5232000000	2	5232000000	4	5232000000	0
5236000000	0	5236000000	0	5236000000	0	5236000000	0	5236000000	3	5236000000	2
5240000000	1	5240000000	0	5240000000	0	5240000000	2	5240000000	0	5240000000	4
5244000000	0	5244000000	1	5244000000	2	5244000000	3	5244000000	0	5244000000	2
5248000000	2	5248000000	0	5248000000	0	5248000000	6	5248000000	2	5248000000	4
5252000000	0	5252000000	1	5252000000	0	5252000000	1	5252000000	3	5252000000	0
5256000000	1	5256000000	0	5256000000	0	5256000000	8	5256000000	1	5256000000	0
5260000000	1	5260000000	0	5260000000	1	5260000000	4	5260000000	2	5260000000	0
5264000000	3	5264000000	0	5264000000	0	5264000000	4	5264000000	2	5264000000	1
5268000000	0	5268000000	1	5268000000	1	5268000000	1	5268000000	0	5268000000	2
5272000000	1	5272000000	0	5272000000	0	5272000000	3	5272000000	0	5272000000	0
5276000000	2	5276000000	3	5276000000	2	5276000000	2	5276000000	1	5276000000	0
5280000000	0	5280000000	0	5280000000	1	5280000000	0	5280000000	3	5280000000	3
5284000000	4	5284000000	0	5284000000	0	5284000000	0	5284000000	2	5284000000	1
5288000000	0	5288000000	1	5288000000	1	5288000000	2	5288000000	2	5288000000	2
5292000000	0	5292000000	2	5292000000	1	5292000000	0	5292000000	3	5292000000	1
5296000000	0	5296000000	2	5296000000	2	5296000000	0	5296000000	2	5296000000	0
5300000000	0	5300000000	0	5300000000	1	5300000000	1	5300000000	3	5300000000	0
5304000000	1	5304000000	0	5304000000	1	5304000000	1	5304000000	7	5304000000	0
5308000000	0	5308000000	1	5308000000	2	5308000000	3	5308000000	3	5308000000	0
5312000000	0	5312000000	1	5312000000	0	5312000000	4	5312000000	3	5312000000	0
5316000000	5	5316000000	3	5316000000	0	5316000000	3	5316000000	0	5316000000	1
5320000000	1	5320000000	4	5320000000	0	5320000000	3	5320000000	4	5320000000	1
5324000000	0	5324000000	0	5324000000	0	5324000000	3	5324000000	4	5324000000	2
5328000000	0	5328000000	0	5328000000	0	5328000000	1	5328000000	3	5328000000	0
5332000000	2	5332000000	2	5332000000	0	5332000000	5	5332000000	1	5332000000	0
5336000000	0	5336000000	1	5336000000	0	5336000000	6	5336000000	2	5336000000	1
5340000000	0	5340000000	2	5340000000	3	5340000000	0	5340000000	4	5340000000	0
5344000000	1	5344000000	0	5344000000	3	5344000000	1	5344000000	4	5344000000	1
5348000000	0	5348000000	2	5348000000	0	5348000000	4	5348000000	3	5348000000	0
5352000000	2	5352000000	3	5352000000	2	5352000000	2	5352000000	5	5352000000	1
5356000000	2	5356000000	0	5356000000	1	5356000000	1	5356000000	1	5356000000	2
5360000000	1	5360000000	0	5360000000	0	5360000000	0	5360000000	6	5360000000	0
5364000000	0	5364000000	0	5364000000	3	5364000000	0	5364000000	2	5364000000	0
5368000000	0	5368000000	2	5368000000	0	5368000000	0	5368000000	3	5368000000	1
5372000000	1	5372000000	0	5372000000	0	5372000000	5	5372000000	3	5372000000	0
5376000000	0	5376000000	0	5376000000	0	5376000000	2	5376000000	2	5376000000	2
5380000000	1	5380000000	0	5380000000	4	5380000000	8	5380000000	1	5380000000	2
5384000000	0	5384000000	0	5384000000	0	5384000000	5	5384000000	0	5384000000	1
5388000000	0	5388000000	0	5388000000	2	5388000000	3	5388000000	1	5388000000	0
5392000000	0	5392000000	3	5392000000	1	5392000000	2	5392000000	0	5392000000	0
5396000000	0	5396000000	0	5396000000	0	5396000000	4	5396000000	2	5396000000	3
5400000000	3	5400000000	0	5400000000	2	5400000000	0	5400000000	0	5400000000	2
5404000000	1	5404000000	0	5404000000	0	5404000000	5	5404000000	2	5404000000	1
5408000000	2	5408000000	1	5408000000	1	5408000000	1	5408000000	0	5408000000	0
5412000000	1	5412000000	0	5412000000	0	5412000000	0	5412000000	4	5412000000	0
5416000000	1	5416000000	0	5416000000	0	5416000000	0	5416000000	2	5416000000	0
5420000000	0	5420000000	1	5420000000	0	5420000000	1	5420000000	3	5420000000	2
5424000000	0	5424000000	1	5424000000	0	5424000000	3	5424000000	2	5424000000	6
5428000000	0	5428000000	1	5428000000	2	5428000000	1	5428000000	0	5428000000	3
5432000000	1	5432000000	0	5432000000	0	5432000000	1	5432000000	0	5432000000	0
5436000000	0	5436000000	0	5436000000	2	5436000000	2	5436000000	1	5436000000	5
5440000000	0	5440000000	0	5440000000	0	5440000000	2	5440000000	1	5440000000	1
5444000000	0	5444000000	0	5444000000	0	5444000000	1	5444000000	0	5444000000	2
5448000000	0	5448000000	2	5448000000	1	5448000000	1	5448000000	3	5448000000	1
5452000000	1	5452000000	0	5452000000	0	5452000000	2	5452000000	4	5452000000	1
5456000000	9	5456000000	0	5456000000	0	5456000000	2	5456000000	5	5456000000	0
5460000000	1	5460000000	0	5460000000	2	5460000000	1	5460000000	0	5460000000	4
5464000000	0	5464000000	0	5464000000	0	5464000000	2	5464000000	0	5464000000	0
5468000000	1	5468000000	4	5468000000	0	5468000000	2	5468000000	6	5468000000	1
5472000000	0	5472000000	1	5472000000	0	5472000000	0	5472000000	1	5472000000	0
5476000000	0	5476000000	0	5476000000	0	5476000000	1	5476000000	1	5476000000	0
5480000000	2	5480000000	1	5480000000	1	5480000000	0	5480000000	0	5480000000	2
5484000000	0	5484000000	0	5484000000	1	5484000000	0	5484000000	5	5484000000	0
5488000000	1	5488000000	0	5488000000	0	5488000000	2	5488000000	1	5488000000	0
5492000000	3	5492000000	0	5492000000	0	5492000000	1	5492000000	2	5492000000	1
5496000000	0	5496000000	1	5496000000	2	5496000000	0	5496000000	1	5496000000	1
5500000000	0	5500000000	2	5500000000	0	5500000000	0	5500000000	3	5500000000	1
5504000000	0	5504000000	0	5504000000	1	5504000000	3	5504000000	1	5504000000	0
5508000000	0	5508000000	0	5508000000	1	5508000000	2	5508000000	4	5508000000	1
5512000000	1	5512000000	4	5512000000	1	5512000000	0	5512000000	0	5512000000	1
5516000000	1	5516000000	4	5516000000	0	5516000000	0	5516000000	3	5516000000	1
5520000000	0	5520000000	2	5520000000	0	5520000000	2	5520000000	0	5520000000	0
5524000000	0	5524000000	0	5524000000	0	5524000000	2	5524000000	1	5524000000	0
5528000000	0	5528000000	0	5528000000	0	5528000000	4	5528000000	5	5528000000	0
5532000000	1	5532000000	1	5532000000	0	5532000000	2	5532000000	1	5532000000	1
5536000000	0	5536000000	0	5536000000	0	5536000000	0	5536000000	6	5536000000	1
5540000000	1	5540000000	1	5540000000	0	5540000000	5	5540000000	4	5540000000	1
5544000000	0	5544000000	0	5544000000	0	5544000000	0	5544000000	1	5544000000	2
5548000000	1	5548000000	0	5548000000	0	5548000000	1	5548000000	2	5548000000	0
5552000000	2	5552000000	0	5552000000	0	5552000000	0	5552000000	1	5552000000	2
5556000000	0	5556000000	0	5556000000	1	5556000000	2	5556000000	3	5556000000	3
5560000000	1	5560000000	0	5560000000	0	5560000000	0	5560000000	6	5560000000	0
5564000000	2	5564000000	0	5564000000	0	5564000000	0	5564000000	3	5564000000	2
5568000000	1	5568000000	0	5568000000	1	5568000000	3	5568000000	0	5568000000	0
5572000000	4	5572000000	4	5572000000	0	5572000000	4	5572000000	1	5572000000	0
5576000000	1	5576000000	0	5576000000	0	5576000000	0	5576000000	0	5576000000	2
5580000000	0	5580000000	0	5580000000	0	5580000000	3	5580000000	5	5580000000	1
5584000000	0	5584000000	3	5584000000	1	5584000000	4	5584000000	5	5584000000	1
5588000000	0	5588000000	0	5588000000	2	5588000000	7	5588000000	3	5588000000	2
5592000000	0	5592000000	0	5592000000	1	5592000000	1	5592000000	2	5592000000	0
5596000000	3	5596000000	0	5596000000	0	5596000000	1	5596000000	0	5596000000	1
5600000000	0	5600000000	1	5600000000	0	5600000000	4	5600000000	0	5600000000	1
5604000000	0	5604000000	1	5604000000	0	5604000000	4	5604000000	6	5604000000	0
5608000000	2	5608000000	2	5608000000	2	5608000000	4	5608000000	3	5608000000	2
5612000000	3	5612000000	1	5612000000	0	5612000000	1	5612000000	2	5612000000	0
5616000000	0	5616000000	0	5616000000	0	5616000000	2	5616000000	3	5616000000	1
5620000000	0	5620000000	0	5620000000	4	5620000000	0	5620000000	2	5620000000	0
5624000000	1	5624000000	2	5624000000	4	5624000000	0	5624000000	0	5624000000	0
5628000000	0	5628000000	0	5628000000	0	5628000000	5	5628000000	4	5628000000	0
5632000000	1	5632000000	0	5632000000	0	5632000000	1	5632000000	1	5632000000	0
5636000000	0	5636000000	0	5636000000	0	5636000000	1	5636000000	4	5636000000	1
5640000000	2	5640000000	0	5640000000	0	5640000000	0	5640000000	1	5640000000	0
5644000000	1	5644000000	0	5644000000	1	5644000000	3	5644000000	1	5644000000	0
5648000000	2	5648000000	0	5648000000	0	5648000000	2	5648000000	1	5648000000	2
5652000000	0	5652000000	1	5652000000	0	5652000000	4	5652000000	1	5652000000	2
5656000000	1	5656000000	2	5656000000	1	5656000000	0	5656000000	2	5656000000	1
5660000000	0	5660000000	0	5660000000	1	5660000000	3	5660000000	1	5660000000	0
5664000000	0	5664000000	0	5664000000	0	5664000000	1	5664000000	0	5664000000	2
5668000000	4	5668000000	0	5668000000	0	5668000000	3	5668000000	4	5668000000	1
5672000000	0	5672000000	5	5672000000	2	5672000000	2	5672000000	1	5672000000	1
5676000000	0	5676000000	1	5676000000	1	5676000000	1	5676000000	1	5676000000	1
5680000000	0	5680000000	0	5680000000	0	5680000000	1	5680000000	4	5680000000	0
5684000000	1	5684000000	1	5684000000	0	5684000000	0	5684000000	1	5684000000	0
5688000000	1	5688000000	0	5688000000	0	5688000000	1	5688000000	1	5688000000	0
5692000000	0	5692000000	1	5692000000	2	5692000000	2	5692000000	5	5692000000	1
5696000000	0	5696000000	2	5696000000	0	5696000000	0	5696000000	1	5696000000	3
5700000000	0	5700000000	1	5700000000	1	5700000000	0	5700000000	2	5700000000	3
5704000000	0	5704000000	0	5704000000	0	5704000000	1	5704000000	1	5704000000	1
5708000000	1	5708000000	0	5708000000	0	5708000000	3	5708000000	0	5708000000	0
5712000000	0	5712000000	0	5712000000	3	5712000000	1	5712000000	2	5712000000	1
5716000000	1	5716000000	1	5716000000	0	5716000000	4	5716000000	2	5716000000	0
5720000000	2	5720000000	0	5720000000	0	5720000000	1	5720000000	8	5720000000	0
5724000000	4	5724000000	1	5724000000	2	5724000000	4	5724000000	0	5724000000	0
5728000000	0	5728000000	1	5728000000	0	5728000000	1	5728000000	2	5728000000	0
5732000000	1	5732000000	0	5732000000	0	5732000000	7	5732000000	3	5732000000	1
5736000000	0	5736000000	1	5736000000	1	5736000000	0	5736000000	1	5736000000	1
5740000000	0	5740000000	1	5740000000	0	5740000000	2	5740000000	1	5740000000	0
5744000000	0	5744000000	0	5744000000	4	5744000000	0	5744000000	2	5744000000	1
5748000000	0	5748000000	0	5748000000	2	5748000000	6	5748000000	2	5748000000	0
5752000000	1	5752000000	3	5752000000	0	5752000000	0	5752000000	0	5752000000	0
5756000000	0	5756000000	0	5756000000	2	5756000000	1	5756000000	10	5756000000	0
5760000000	0	5760000000	0	5760000000	1	5760000000	2	5760000000	3	5760000000	0
5764000000	0	5764000000	0	5764000000	0	5764000000	3	5764000000	7	5764000000	0
5768000000	0	5768000000	1	5768000000	1	5768000000	2	5768000000	1	5768000000	2
5772000000	1	5772000000	1	5772000000	1	5772000000	1	5772000000	6	5772000000	0
5776000000	4	5776000000	0	5776000000	0	5776000000	1	5776000000	2	5776000000	2
5780000000	2	5780000000	2	5780000000	1	5780000000	2	5780000000	1	5780000000	3
5784000000	0	5784000000	0	5784000000	1	5784000000	3	5784000000	3	5784000000	2
5788000000	1	5788000000	2	5788000000	0	5788000000	0	5788000000	1	5788000000	0
5792000000	0	5792000000	0	5792000000	0	5792000000	6	5792000000	1	5792000000	0
5796000000	0	5796000000	0	5796000000	0	5796000000	0	5796000000	1	5796000000	0
5800000000	0	5800000000	0	5800000000	4	5800000000	2	5800000000	1	5800000000	0
5804000000	0	5804000000	1	5804000000	0	5804000000	1	5804000000	2	5804000000	0
5808000000	0	5808000000	2	5808000000	0	5808000000	2	5808000000	7	5808000000	0
5812000000	0	5812000000	0	5812000000	1	5812000000	1	5812000000	7	5812000000	0
5816000000	1	5816000000	2	5816000000	0	5816000000	0	5816000000	1	5816000000	1
5820000000	0	5820000000	2	5820000000	1	5820000000	1	5820000000	0	5820000000	0
5824000000	0	5824000000	2	5824000000	2	5824000000	0	5824000000	4	5824000000	1
5828000000	3	5828000000	0	5828000000	0	5828000000	0	5828000000	4	5828000000	0
5832000000	2	5832000000	0	5832000000	0	5832000000	2	5832000000	2	5832000000	0
5836000000	1	5836000000	0	5836000000	1	5836000000	1	5836000000	2	5836000000	0
5840000000	0	5840000000	1	5840000000	1	5840000000	1	5840000000	0	5840000000	0
5844000000	2	5844000000	0	5844000000	0	5844000000	2	5844000000	2	5844000000	1
5848000000	0	5848000000	0	5848000000	3	5848000000	0	5848000000	0	5848000000	0
5852000000	3	5852000000	1	5852000000	0	5852000000	0	5852000000	7	5852000000	0
5856000000	1	5856000000	0	5856000000	0	5856000000	3	5856000000	2	5856000000	2
5860000000	3	5860000000	0	5860000000	1	5860000000	3	5860000000	2	5860000000	0
5864000000	0	5864000000	2	5864000000	0	5864000000	3	5864000000	1	5864000000	0
5868000000	2	5868000000	0	5868000000	0	5868000000	1	5868000000	1	5868000000	0
5872000000	0	5872000000	1	5872000000	0	5872000000	2	5872000000	7	5872000000	1
5876000000	5	5876000000	3	5876000000	2	5876000000	2	5876000000	0	5876000000	0
5880000000	5	5880000000	0	5880000000	0	5880000000	1	5880000000	1	5880000000	0
5884000000	0	5884000000	2	5884000000	0	5884000000	2	5884000000	2	5884000000	2
5888000000	0	5888000000	0	5888000000	0	5888000000	1	5888000000	5	5888000000	1
5892000000	1	5892000000	0	5892000000	0	5892000000	3	5892000000	0	5892000000	0
5896000000	0	5896000000	0	5896000000	0	5896000000	0	5896000000	3	5896000000	1
5900000000	0	5900000000	0	5900000000	0	5900000000	0	5900000000	1	5900000000	0
5904000000	0	5904000000	0	5904000000	0	5904000000	1	5904000000	0	5904000000	3
5908000000	0	5908000000	0	5908000000	0	5908000000	1	5908000000	0	5908000000	0
5912000000	1	5912000000	1	5912000000	0	5912000000	1	5912000000	6	5912000000	1
5916000000	1	5916000000	0	5916000000	0	5916000000	1	5916000000	7	5916000000	0
5920000000	0	5920000000	0	5920000000	0	5920000000	0	5920000000	3	5920000000	2
5924000000	0	5924000000	2	5924000000	0	5924000000	0	5924000000	5	5924000000	1
5928000000	0	5928000000	0	5928000000	0	5928000000	3	5928000000	2	5928000000	0
5932000000	1	5932000000	0	5932000000	0	5932000000	3	5932000000	7	5932000000	0
5936000000	1	5936000000	0	5936000000	1	5936000000	1	5936000000	1	5936000000	1
5940000000	0	5940000000	0	5940000000	1	5940000000	3	5940000000	6	5940000000	0
5944000000	0	5944000000	0	5944000000	0	5944000000	6	5944000000	0	5944000000	0
5948000000	0	5948000000	0	5948000000	3	5948000000	0	5948000000	1	5948000000	0
5952000000	0	5952000000	0	5952000000	0	5952000000	0	5952000000	1	5952000000	0
5956000000	0	5956000000	3	5956000000	0	5956000000	4	5956000000	1	5956000000	0
5960000000	1	5960000000	0	5960000000	0	5960000000	3	5960000000	2	5960000000	2
5964000000	0	5964000000	0	5964000000	0	5964000000	3	5964000000	3	5964000000	1
5968000000	2	5968000000	0	5968000000	0	5968000000	1	5968000000	1	5968000000	0
5972000000	1	5972000000	1	5972000000	1	5972000000	5	5972000000	2	5972000000	0
5976000000	2	5976000000	0	5976000000	0	5976000000	1	5976000000	5	5976000000	1
5980000000	2	5980000000	2	5980000000	0	5980000000	5	5980000000	1	5980000000	0
5984000000	4	5984000000	1	5984000000	0	5984000000	1	5984000000	1	5984000000	0
5988000000	2	5988000000	0	5988000000	0	5988000000	2	5988000000	0	5988000000	1
5992000000	0	5992000000	0	5992000000	0	5992000000	1	5992000000	0	5992000000	0
5996000000	0	5996000000	1	5996000000	0	5996000000	0	5996000000	3	5996000000	2
6000000000	0	6000000000	0	6000000000	0	6000000000	0	6000000000	1	6000000000	2
6004000000	0	6004000000	2	6004000000	0	6004000000	3	6004000000	0	6004000000	1
6008000000	0	6008000000	0	6008000000	3	6008000000	2	6008000000	0	6008000000	0
6012000000	0	6012000000	0	6012000000	1	6012000000	2	6012000000	1	6012000000	2
6016000000	0	6016000000	0	6016000000	2	6016000000	0	6016000000	2	6016000000	0
6020000000	0	6020000000	1	6020000000	2	6020000000	6	6020000000	2	6020000000	2
6024000000	2	6024000000	1	6024000000	0	6024000000	2	6024000000	6	6024000000	1
6028000000	2	6028000000	0	6028000000	0	6028000000	3	6028000000	3	6028000000	6
6032000000	0	6032000000	0	6032000000	0	6032000000	4	6032000000	0	6032000000	0
6036000000	0	6036000000	1	6036000000	0	6036000000	6	6036000000	5	6036000000	4
6040000000	1	6040000000	1	6040000000	2	6040000000	0	6040000000	2	6040000000	1
6044000000	1	6044000000	0	6044000000	0	6044000000	3	6044000000	0	6044000000	3
6048000000	1	6048000000	1	6048000000	2	6048000000	0	6048000000	4	6048000000	1
6052000000	0	6052000000	0	6052000000	1	6052000000	0	6052000000	3	6052000000	3
6056000000	0	6056000000	0	6056000000	0	6056000000	2	6056000000	2	6056000000	0
6060000000	0	6060000000	0	6060000000	2	6060000000	1	6060000000	2	6060000000	0
6064000000	0	6064000000	0	6064000000	0	6064000000	2	6064000000	5	6064000000	0
6068000000	0	6068000000	2	6068000000	2	6068000000	2	6068000000	0	6068000000	3
6072000000	1	6072000000	0	6072000000	1	6072000000	1	6072000000	3	6072000000	0
6076000000	1	6076000000	1	6076000000	1	6076000000	1	6076000000	3	6076000000	0
6080000000	3	6080000000	0	6080000000	2	6080000000	1	6080000000	1	6080000000	0
6084000000	1	6084000000	0	6084000000	0	6084000000	2	6084000000	1	6084000000	0
6088000000	1	6088000000	3	6088000000	1	6088000000	1	6088000000	4	6088000000	0
6092000000	3	6092000000	0	6092000000	0	6092000000	1	6092000000	4	6092000000	0
6096000000	0	6096000000	3	6096000000	0	6096000000	3	6096000000	0	6096000000	0
6100000000	1	6100000000	0	6100000000	1	6100000000	1	6100000000	2	6100000000	0
6104000000	1	6104000000	2	6104000000	1	6104000000	1	6104000000	5	6104000000	0
6108000000	0	6108000000	0	6108000000	1	6108000000	0	6108000000	0	6108000000	2
6112000000	0	6112000000	0	6112000000	0	6112000000	5	6112000000	8	6112000000	2
6116000000	1	6116000000	0	6116000000	1	6116000000	1	6116000000	9	6116000000	0
6120000000	0	6120000000	1	6120000000	2	6120000000	0	6120000000	0	6120000000	0
6124000000	1	6124000000	0	6124000000	0	6124000000	4	6124000000	0	6124000000	0
6128000000	0	6128000000	0	6128000000	1	6128000000	4	6128000000	1	6128000000	1
6132000000	1	6132000000	0	6132000000	0	6132000000	0	6132000000	6	6132000000	1
6136000000	0	6136000000	0	6136000000	0	6136000000	6	6136000000	3	6136000000	0
6140000000	1	6140000000	0	6140000000	2	6140000000	4	6140000000	4	6140000000	1
6144000000	5	6144000000	0	6144000000	2	6144000000	6	6144000000	2	6144000000	1
6148000000	3	6148000000	1	6148000000	2	6148000000	2	6148000000	0	6148000000	2
6152000000	0	6152000000	0	6152000000	1	6152000000	1	6152000000	1	6152000000	1
6156000000	1	6156000000	0	6156000000	1	6156000000	0	6156000000	3	6156000000	0
6160000000	2	6160000000	0	6160000000	0	6160000000	0	6160000000	1	6160000000	1
6164000000	0	6164000000	0	6164000000	1	6164000000	1	6164000000	9	6164000000	0
6168000000	1	6168000000	2	6168000000	0	6168000000	0	6168000000	2	6168000000	0
6172000000	2	6172000000	1	6172000000	0	6172000000	2	6172000000	1	6172000000	0
6176000000	0	6176000000	0	6176000000	1	6176000000	1	6176000000	2	6176000000	0
6180000000	0	6180000000	3	6180000000	0	6180000000	0	6180000000	0	6180000000	0
6184000000	3	6184000000	0	6184000000	0	6184000000	0	6184000000	1	6184000000	0
6188000000	0	6188000000	0	6188000000	4	6188000000	0	6188000000	4	6188000000	1
6192000000	0	6192000000	0	6192000000	0	6192000000	2	6192000000	1	6192000000	0
6196000000	1	6196000000	1	6196000000	0	6196000000	5	6196000000	2	6196000000	0
6200000000	0	6200000000	0	6200000000	0	6200000000	1	6200000000	1	6200000000	0
6204000000	0	6204000000	0	6204000000	3	6204000000	2	6204000000	3	6204000000	1
6208000000	2	6208000000	2	6208000000	2	6208000000	0	6208000000	2	6208000000	1
6212000000	2	6212000000	0	6212000000	0	6212000000	1	6212000000	1	6212000000	1
6216000000	2	6216000000	0	6216000000	4	6216000000	1	6216000000	4	6216000000	2
6220000000	0	6220000000	0	6220000000	1	6220000000	1	6220000000	1	6220000000	2
6224000000	0	6224000000	0	6224000000	1	6224000000	0	6224000000	1	6224000000	0
6228000000	0	6228000000	0	6228000000	2	6228000000	2	6228000000	3	6228000000	2
6232000000	0	6232000000	1	6232000000	0	6232000000	3	6232000000	2	6232000000	0
6236000000	3	6236000000	0	6236000000	0	6236000000	3	6236000000	8	6236000000	0
6240000000	4	6240000000	0	6240000000	2	6240000000	1	6240000000	0	6240000000	0
6244000000	1	6244000000	1	6244000000	0	6244000000	3	6244000000	3	6244000000	1
6248000000	3	6248000000	0	6248000000	0	6248000000	3	6248000000	0	6248000000	0
6252000000	1	6252000000	1	6252000000	0	6252000000	2	6252000000	2	6252000000	1
6256000000	1	6256000000	0	6256000000	0	6256000000	3	6256000000	6	6256000000	0
6260000000	0	6260000000	2	6260000000	0	6260000000	0	6260000000	1	6260000000	1
6264000000	0	6264000000	0	6264000000	1	6264000000	2	6264000000	2	6264000000	0
6268000000	1	6268000000	1	6268000000	3	6268000000	2	6268000000	1	6268000000	0
6272000000	2	6272000000	0	6272000000	0	6272000000	2	6272000000	1	6272000000	0
6276000000	0	6276000000	0	6276000000	0	6276000000	4	6276000000	4	6276000000	2
6280000000	1	6280000000	0	6280000000	0	6280000000	2	6280000000	1	6280000000	0
6284000000	2	6284000000	1	6284000000	1	6284000000	2	6284000000	2	6284000000	0
6288000000	0	6288000000	0	6288000000	0	6288000000	1	6288000000	10	6288000000	1
6292000000	0	6292000000	0	6292000000	0	6292000000	2	6292000000	1	6292000000	2
6296000000	4	6296000000	0	6296000000	1	6296000000	0	6296000000	5	6296000000	0
6300000000	0	6300000000	1	6300000000	0	6300000000	3	6300000000	1	6300000000	0
6304000000	1	6304000000	2	6304000000	1	6304000000	0	6304000000	2	6304000000	0
6308000000	1	6308000000	0	6308000000	1	6308000000	0	6308000000	1	6308000000	4
6312000000	0	6312000000	0	6312000000	0	6312000000	0	6312000000	0	6312000000	2
6316000000	0	6316000000	2	6316000000	1	6316000000	1	6316000000	5	6316000000	1
6320000000	1	6320000000	1	6320000000	1	6320000000	0	6320000000	4	6320000000	1
6324000000	1	6324000000	2	6324000000	2	6324000000	1	6324000000	10	6324000000	2
6328000000	0	6328000000	1	6328000000	0	6328000000	1	6328000000	1	6328000000	0
6332000000	0	6332000000	0	6332000000	0	6332000000	4	6332000000	3	6332000000	1
6336000000	0	6336000000	0	6336000000	1	6336000000	1	6336000000	4	6336000000	0
6340000000	0	6340000000	0	6340000000	0	6340000000	4	6340000000	2	6340000000	0
6344000000	1	6344000000	4	6344000000	0	6344000000	3	6344000000	3	6344000000	0
6348000000	3	6348000000	0	6348000000	0	6348000000	5	6348000000	0	6348000000	0
6352000000	1	6352000000	0	6352000000	0	6352000000	3	6352000000	1	6352000000	0
6356000000	0	6356000000	0	6356000000	2	6356000000	4	6356000000	1	6356000000	1
6360000000	0	6360000000	0	6360000000	1	6360000000	3	6360000000	8	6360000000	0
6364000000	2	6364000000	0	6364000000	0	6364000000	1	6364000000	6	6364000000	1
6368000000	1	6368000000	2	6368000000	0	6368000000	1	6368000000	1	6368000000	0
6372000000	2	6372000000	1	6372000000	0	6372000000	2	6372000000	5	6372000000	2
6376000000	1	6376000000	0	6376000000	0	6376000000	2	6376000000	1	6376000000	0
6380000000	0	6380000000	0	6380000000	1	6380000000	0	6380000000	1	6380000000	0
6384000000	0	6384000000	2	6384000000	0	6384000000	5	6384000000	2	6384000000	0
6388000000	2	6388000000	0	6388000000	0	6388000000	1	6388000000	4	6388000000	1
6392000000	2	6392000000	1	6392000000	0	6392000000	2	6392000000	0	6392000000	1
6396000000	0	6396000000	0	6396000000	0	6396000000	5	6396000000	1	6396000000	2
6400000000	1	6400000000	0	6400000000	1	6400000000	1	6400000000	2	6400000000	0
6404000000	2	6404000000	0	6404000000	2	6404000000	3	6404000000	0	6404000000	1
6408000000	2	6408000000	0	6408000000	1	6408000000	1	6408000000	5	6408000000	0
6412000000	0	6412000000	0	6412000000	0	6412000000	4	6412000000	9	6412000000	1
6416000000	0	6416000000	1	6416000000	1	6416000000	2	6416000000	5	6416000000	0
6420000000	2	6420000000	0	6420000000	3	6420000000	2	6420000000	5	6420000000	0
6424000000	2	6424000000	2	6424000000	0	6424000000	3	6424000000	6	6424000000	0
6428000000	2	6428000000	0	6428000000	0	6428000000	1	6428000000	4	6428000000	2
6432000000	2	6432000000	0	6432000000	3	6432000000	0	6432000000	4	6432000000	0
6436000000	1	6436000000	0	6436000000	0	6436000000	1	6436000000	4	6436000000	1
6440000000	2	6440000000	1	6440000000	3	6440000000	2	6440000000	3	6440000000	3
6444000000	1	6444000000	0	6444000000	1	6444000000	0	6444000000	5	6444000000	2
6448000000	0	6448000000	0	6448000000	1	6448000000	6	6448000000	4	6448000000	0
6452000000	1	6452000000	2	6452000000	0	6452000000	0	6452000000	5	6452000000	0
6456000000	1	6456000000	2	6456000000	2	6456000000	1	6456000000	0	6456000000	3
6460000000	1	6460000000	2	6460000000	3	6460000000	0	6460000000	0	6460000000	0
6464000000	0	6464000000	0	6464000000	0	6464000000	1	6464000000	2	6464000000	0
6468000000	0	6468000000	1	6468000000	0	6468000000	0	6468000000	3	6468000000	1
6472000000	0	6472000000	1	6472000000	0	6472000000	1	6472000000	1	6472000000	2
6476000000	0	6476000000	1	6476000000	0	6476000000	1	6476000000	1	6476000000	0
6480000000	0	6480000000	0	6480000000	1	6480000000	0	6480000000	0	6480000000	1
6484000000	0	6484000000	2	6484000000	0	6484000000	5	6484000000	4	6484000000	0
6488000000	0	6488000000	0	6488000000	5	6488000000	1	6488000000	1	6488000000	1
6492000000	1	6492000000	0	6492000000	2	6492000000	3	6492000000	0	6492000000	2
6496000000	0	6496000000	0	6496000000	3	6496000000	8	6496000000	0	6496000000	0
6500000000	0	6500000000	0	6500000000	0	6500000000	5	6500000000	0	6500000000	1
6504000000	0	6504000000	0	6504000000	0	6504000000	0	6504000000	3	6504000000	0
6508000000	0	6508000000	0	6508000000	1	6508000000	0	6508000000	0	6508000000	0
6512000000	2	6512000000	1	6512000000	0	6512000000	2	6512000000	3	6512000000	1
[truncated: 371 more rows]

## Sheet: Fig2.j
	Lifetime (ms)
[truncated: 7 more rows]

[truncated: 16 more sheets: Fig3.b, Fig3.c, Fig3.d, Fig3.e, Fig3.f, Fig3.g, Fig3.h, Fig3.i, Fig3.j, Fig4.b, Fig4.c, Fig4.d, Fig4.e, Fig4.f, Fig4.g, Fig4.h]
